# Supplementary material for: Characterization of Highly Mucus-Adherent Non-GMO Derivatives of Lacticaseibacillus rhamnosus GG
Source: Front Bioeng Biotechnol. 2020 Aug 19;8:1024. doi: 10.3389/fbioe.2020.01024 (PMC7466733; doi:10.3389/fbioe.2020.01024)
Supplement: FILE S1 — SNPs identified by shotgun Illumina sequencing in all highly adherent derivatives. Includes an SNP comparison sheet where similar SNPs in genes and intergenic regions between all selected derivatives are highlighted: green for the ones shared amongst all highly adherent derivatives and blue for the SNPs common amongst all Class I strains. [file Table_1.XLSX]

## Sheet: SNP comparison
PS11	PS12	PS13	PS14	PS15	PS16	PS17	PS21	PS22	PS23	PS24	PS31	PS41
											LGG_00032
							IGR_LGG_00039_LGG_00038	IGR_LGG_00039_LGG_00038	IGR_LGG_00039_LGG_00038	IGR_LGG_00039_LGG_00038
											LGG_00050
												LGG_00061
LGG_00065	LGG_00065	LGG_00065	LGG_00065	LGG_00065	LGG_00065	LGG_00065
											LGG_00079
											LGG_00084
											LGG_00104
IGR_LGG_00113_LGG_00112			IGR_LGG_00113_LGG_00112	IGR_LGG_00113_LGG_00112	IGR_LGG_00113_LGG_00112			IGR_LGG_00113_LGG_00112	IGR_LGG_00113_LGG_00112	IGR_LGG_00113_LGG_00112		IGR_LGG_00113_LGG_00112
											IGR_LGG_00117_LGG_00116
IGR_LGG_00129_LGG_00128	IGR_LGG_00129_LGG_00128	IGR_LGG_00129_LGG_00128	IGR_LGG_00129_LGG_00128	IGR_LGG_00129_LGG_00128	IGR_LGG_00129_LGG_00128	IGR_LGG_00129_LGG_00128
	IGR_LGG_00144_LGG_00143						IGR_LGG_00144_LGG_00143
							LGG_00146	LGG_00146	LGG_00146
												LGG_00160
							LGG_00168	LGG_00168	LGG_00168	LGG_00168
LGG_00176		LGG_00176	LGG_00176	LGG_00176	LGG_00176	LGG_00176
							LGG_00181	LGG_00181	LGG_00181
							LGG_00183	LGG_00183	LGG_00183	LGG_00183
LGG_00199	LGG_00199	LGG_00199	LGG_00199	LGG_00199	LGG_00199	LGG_00199
LGG_00200	LGG_00200	LGG_00200	LGG_00200	LGG_00200	LGG_00200	LGG_00200
LGG_00209	LGG_00209	LGG_00209	LGG_00209	LGG_00209	LGG_00209	LGG_00209
												IGR_LGG_00278_LGG_00277
											LGG_00279
												LGG_00280
							LGG_00287	LGG_00287	LGG_00287	LGG_00287
											LGG_00290
												LGG_00293
IGR_LGG_00294_LGG_00293	IGR_LGG_00294_LGG_00293	IGR_LGG_00294_LGG_00293	IGR_LGG_00294_LGG_00293	IGR_LGG_00294_LGG_00293	IGR_LGG_00294_LGG_00293	IGR_LGG_00294_LGG_00293
												LGG_00300
											LGG_00301
LGG_00302
											IGR_LGG_00313_LGG_00312
							LGG_00321	LGG_00321	LGG_00321	LGG_00321
LGG_00322	LGG_00322	LGG_00322	LGG_00322	LGG_00322	LGG_00322	LGG_00322
							LGG_00328	LGG_00328	LGG_00328	LGG_00328
											LGG_00373
												LGG_00375
							LGG_00380	LGG_00380	LGG_00380	LGG_00380
											LGG_00428
LGG_00431	LGG_00431	LGG_00431	LGG_00431	LGG_00431	LGG_00431	LGG_00431
												LGG_00442
LGG_00444	LGG_00444	LGG_00444	LGG_00444	LGG_00444	LGG_00444	LGG_00444
							LGG_00447	LGG_00447	LGG_00447	LGG_00447
											LGG_00450
												IGR_LGG_00460_LGG_00459
											LGG_00463
							LGG_00465	LGG_00465	LGG_00465	LGG_00465
											IGR_LGG_00476_LGG_00475
											LGG_00487
LGG_00501	LGG_00501	LGG_00501	LGG_00501	LGG_00501	LGG_00501	LGG_00501
											IGR_LGG_00576_LGG_00575
		IGR_LGG_00583_LGG_00582		IGR_LGG_00583_LGG_00582				IGR_LGG_00583_LGG_00582		IGR_LGG_00583_LGG_00582	IGR_LGG_00583_LGG_00582
												LGG_00597
LGG_00603	LGG_00603	LGG_00603	LGG_00603	LGG_00603	LGG_00603	LGG_00603	LGG_00603	LGG_00603	LGG_00603	LGG_00603	LGG_00603
							LGG_00621	LGG_00621	LGG_00621
IGR_LGG_00675_LGG_00674	IGR_LGG_00675_LGG_00674	IGR_LGG_00675_LGG_00674	IGR_LGG_00675_LGG_00674	IGR_LGG_00675_LGG_00674	IGR_LGG_00675_LGG_00674	IGR_LGG_00675_LGG_00674
IGR_LGG_02969_LGG_00822	IGR_LGG_02969_LGG_00822	IGR_LGG_02969_LGG_00822	IGR_LGG_02969_LGG_00822	IGR_LGG_02969_LGG_00822	IGR_LGG_02969_LGG_00822	IGR_LGG_02969_LGG_00822
							LGG_00698	LGG_00698	LGG_00698	LGG_00698
							LGG_00701	LGG_00701	LGG_00701
							LGG_00773	LGG_00773	LGG_00773	LGG_00773
							LGG_00792	LGG_00792	LGG_00792
												LGG_00808
LGG_00832
LGG_00833
							LGG_00873	LGG_00873	LGG_00873
											LGG_00885
											LGG_00923
											IGR_LGG_00955_LGG_00954
											LGG_00986
											IGR_LGG_01023_LGG_01022
											LGG_01027
											LGG_01049
							LGG_01066	LGG_01066	LGG_01066	LGG_01066
							LGG_01071	LGG_01071	LGG_01071	LGG_01071
											LGG_01099
					LGG_01130
											LGG_01184
							LGG_01235	LGG_01235	LGG_01235	LGG_01235
											LGG_01243
IGR_LGG_01261_LGG_01260	IGR_LGG_01261_LGG_01260	IGR_LGG_01261_LGG_01260	IGR_LGG_01261_LGG_01260	IGR_LGG_01261_LGG_01260	IGR_LGG_01261_LGG_01260	IGR_LGG_01261_LGG_01260
IGR_LGG_01262_LGG_01261	IGR_LGG_01262_LGG_01261	IGR_LGG_01262_LGG_01261	IGR_LGG_01262_LGG_01261	IGR_LGG_01262_LGG_01261	IGR_LGG_01262_LGG_01261	IGR_LGG_01262_LGG_01261
											LGG_01291
											LGG_01308
											LGG_01361
LGG_01362	LGG_01362	LGG_01362	LGG_01362	LGG_01362	LGG_01362	LGG_01362					LGG_01362
LGG_01409	LGG_01409	LGG_01409	LGG_01409	LGG_01409	LGG_01409	LGG_01409
											LGG_01412
											LGG_01425
											LGG_01428
					LGG_01441
											LGG_01443
											LGG_01463
				LGG_01479
IGR_LGG_01483_LGG_01482	IGR_LGG_01483_LGG_01482	IGR_LGG_01483_LGG_01482	IGR_LGG_01483_LGG_01482	IGR_LGG_01483_LGG_01482	IGR_LGG_01483_LGG_01482	IGR_LGG_01483_LGG_01482
											LGG_01488
											LGG_01497
											LGG_01501
IGR_LGG_01555_LGG_01554	IGR_LGG_01555_LGG_01554	IGR_LGG_01555_LGG_01554	IGR_LGG_01555_LGG_01554	IGR_LGG_01555_LGG_01554	IGR_LGG_01555_LGG_01554	IGR_LGG_01555_LGG_01554
												LGG_01605
LGG_01634	LGG_01634	LGG_01634	LGG_01634	LGG_01634	LGG_01634	LGG_01634
										LGG_01669	LGG_01669
				LGG_01741
							LGG_01754	LGG_01754	LGG_01754	LGG_01754
											LGG_01684
											LGG_01708
											LGG_01718
											LGG_01784
												LGG_01816
											LGG_01818
LGG_01843	LGG_01843	LGG_01843	LGG_01843	LGG_01843	LGG_01843	LGG_01843	LGG_01843	LGG_01843	LGG_01843	LGG_01843	LGG_01843	LGG_01843
IGR_LGG_01844_LGG_01843	IGR_LGG_01844_LGG_01843	IGR_LGG_01844_LGG_01843	IGR_LGG_01844_LGG_01843	IGR_LGG_01844_LGG_01843	IGR_LGG_01844_LGG_01843	IGR_LGG_01844_LGG_01843	IGR_LGG_01844_LGG_01843	IGR_LGG_01844_LGG_01843	IGR_LGG_01844_LGG_01843	IGR_LGG_01844_LGG_01843	IGR_LGG_01844_LGG_01843	IGR_LGG_01844_LGG_01843
IGR_LGG_01848_LGG_01847	IGR_LGG_01848_LGG_01847	IGR_LGG_01848_LGG_01847	IGR_LGG_01848_LGG_01847	IGR_LGG_01848_LGG_01847	IGR_LGG_01848_LGG_01847	IGR_LGG_01848_LGG_01847	IGR_LGG_01848_LGG_01847	IGR_LGG_01848_LGG_01847	IGR_LGG_01848_LGG_01847	IGR_LGG_01848_LGG_01847	IGR_LGG_01848_LGG_01847	IGR_LGG_01848_LGG_01847
IGR_LGG_01854_LGG_01853	IGR_LGG_01854_LGG_01853	IGR_LGG_01854_LGG_01853	IGR_LGG_01854_LGG_01853	IGR_LGG_01854_LGG_01853	IGR_LGG_01854_LGG_01853	IGR_LGG_01854_LGG_01853	IGR_LGG_01854_LGG_01853	IGR_LGG_01854_LGG_01853	IGR_LGG_01854_LGG_01853	IGR_LGG_01854_LGG_01853	IGR_LGG_01854_LGG_01853
							LGG_01855	LGG_01855	LGG_01855	LGG_01855
									LGG_01933
LGG_01957	LGG_01957		LGG_01957			LGG_01957	LGG_01957				LGG_01957	LGG_01957
											IGR_LGG_01960_LGG_01959
											LGG_01978
											LGG_01991
IGR_LGG_02035_LGG_02034	IGR_LGG_02035_LGG_02034	IGR_LGG_02035_LGG_02034	IGR_LGG_02035_LGG_02034	IGR_LGG_02035_LGG_02034	IGR_LGG_02035_LGG_02034	IGR_LGG_02035_LGG_02034
							IGR_LGG_02061_LGG_02060	IGR_LGG_02061_LGG_02060	IGR_LGG_02061_LGG_02060	IGR_LGG_02061_LGG_02060
											LGG_02073
											LGG_02082
LGG_02089		LGG_02089	LGG_02089	LGG_02089	LGG_02089	LGG_02089	LGG_02089	LGG_02089	LGG_02089	LGG_02089	LGG_02089	LGG_02089
LGG_02095	LGG_02095	LGG_02095	LGG_02095	LGG_02095	LGG_02095	LGG_02095
	LGG_02097	LGG_02097	LGG_02097		LGG_02097	LGG_02097
											LGG_02102
											LGG_02127
											LGG_02152
							IGR_LGG_02180_LGG_02179	IGR_LGG_02180_LGG_02179	IGR_LGG_02180_LGG_02179	IGR_LGG_02180_LGG_02179
IGR_LGG_02201_LGG_02200	IGR_LGG_02201_LGG_02200	IGR_LGG_02201_LGG_02200	IGR_LGG_02201_LGG_02200	IGR_LGG_02201_LGG_02200	IGR_LGG_02201_LGG_02200	IGR_LGG_02201_LGG_02200	IGR_LGG_02201_LGG_02200	IGR_LGG_02201_LGG_02200	IGR_LGG_02201_LGG_02200	IGR_LGG_02201_LGG_02200	IGR_LGG_02201_LGG_02200	IGR_LGG_02201_LGG_02200
												LGG_02240
											LGG_02282
							LGG_02287	LGG_02287	LGG_02287
											IGR_LGG_02292_LGG_02291
LGG_02296	LGG_02296	LGG_02296	LGG_02296	LGG_02296	LGG_02296	LGG_02296
												LGG_02318
											LGG_02322
												LGG_02326
							LGG_02354	LGG_02354	LGG_02354
							LGG_02370		LGG_02370	LGG_02370	2355365
							LGG_02379	LGG_02379	LGG_02379
												IGR_LGG_02362_LGG_02361
												LGG_02372
											LGG_02388
											LGG_02404
							LGG_02411	LGG_02411	LGG_02411			LGG_02411
							IGR_LGG_02417_LGG_02416	IGR_LGG_02417_LGG_02416	IGR_LGG_02417_LGG_02416	IGR_LGG_02417_LGG_02416
							LGG_02417	LGG_02417	LGG_02417
												LGG_02425
							LGG_02426	LGG_02426	LGG_02426	LGG_02426
											LGG_02433
											LGG_02441
LGG_02465	LGG_02465	LGG_02465	LGG_02465	LGG_02465	LGG_02465	LGG_02465					IGR_LGG_02473_LGG_02472
							LGG_02476	LGG_02476	LGG_02476	LGG_02476
LGG_02493	LGG_02493	LGG_02493	LGG_02493	LGG_02493	LGG_02493	LGG_02493
												LGG_02498
LGG_02511	LGG_02511	LGG_02511	LGG_02511	LGG_02511	LGG_02511	LGG_02511	LGG_02511	LGG_02511	LGG_02511	LGG_02511	LGG_02511	LGG_02511
IGR_LGG_02512_LGG_02511	IGR_LGG_02512_LGG_02511	IGR_LGG_02512_LGG_02511	IGR_LGG_02512_LGG_02511		IGR_LGG_02512_LGG_02511	IGR_LGG_02512_LGG_02511	IGR_LGG_02512_LGG_02511	IGR_LGG_02512_LGG_02511	IGR_LGG_02512_LGG_02511	IGR_LGG_02512_LGG_02511	IGR_LGG_02512_LGG_02511	IGR_LGG_02512_LGG_02511
LGG_02512	LGG_02512	LGG_02512	LGG_02512	LGG_02512	LGG_02512	LGG_02512	LGG_02512	LGG_02512	LGG_02512	LGG_02512	LGG_02512	LGG_02512
							IGR_LGG_02525_LGG_02524	IGR_LGG_02525_LGG_02524	IGR_LGG_02525_LGG_02524
							LGG_02526	LGG_02526	LGG_02526	LGG_02526
												LGG_02528
											LGG_02529
												LGG_02532
											IGR_LGG_02547_LGG_02546
							LGG_02584	LGG_02584	LGG_02584
LGG_02601	LGG_02601	LGG_02601	LGG_02601	LGG_02601	LGG_02601	LGG_02601
											LGG_02602
LGG_02605	LGG_02605	LGG_02605	LGG_02605	LGG_02605	LGG_02605	LGG_02605
							LGG_02617	LGG_02617	LGG_02617	LGG_02617
							IGR_LGG_02633_LGG_02632	IGR_LGG_02633_LGG_02632	IGR_LGG_02633_LGG_02632	IGR_LGG_02633_LGG_02632
												LGG_02653
							LGG_02658	LGG_02658	LGG_02658	LGG_02658
LGG_02685	LGG_02685	LGG_02685	LGG_02685	LGG_02685	LGG_02685	LGG_02685					LGG_02699
											LGG_02701
LGG_02711	LGG_02711	LGG_02711	LGG_02711	LGG_02711	LGG_02711	LGG_02711
LGG_02715	LGG_02715	LGG_02715	LGG_02715	LGG_02715	LGG_02715	LGG_02715
											LGG_02727
											LGG_02735
LGG_02756	LGG_02756	LGG_02756	LGG_02756	LGG_02756	LGG_02756	LGG_02756
							LGG_02757		LGG_02757
											IGR_LGG_02799_LGG_02798
LGG_02817	LGG_02817	LGG_02817	LGG_02817	LGG_02817	LGG_02817	LGG_02817	LGG_02817	LGG_02817	LGG_02817	LGG_02817	LGG_02817
IGR_LGG_02826_LGG_02825	IGR_LGG_02826_LGG_02825	IGR_LGG_02826_LGG_02825	IGR_LGG_02826_LGG_02825	IGR_LGG_02826_LGG_02825	IGR_LGG_02826_LGG_02825	IGR_LGG_02826_LGG_02825
							IGR_LGG_02845_LGG_02844	IGR_LGG_02845_LGG_02844	IGR_LGG_02845_LGG_02844	IGR_LGG_02845_LGG_02844
LGG_02837	LGG_02837	LGG_02837	LGG_02837	LGG_02837	LGG_02837	LGG_02837
LGG_02842	LGG_02842	LGG_02842	LGG_02842	LGG_02842	LGG_02842	LGG_02842
							LGG_02863	LGG_02863	LGG_02863	LGG_02863
LGG_02868	LGG_02868	LGG_02868	LGG_02868	LGG_02868	LGG_02868	LGG_02868					LGG_02868
											LGG_02872
												IGR_LGG_02873_LGG_02872
											LGG_02906
LGG_02918	LGG_02918	LGG_02918	LGG_02918	LGG_02918	LGG_02918	LGG_02918
							LGG_02923		LGG_02923	LGG_02923
											LGG_02924
							LGG_02938		LGG_02938
							LGG_02983	LGG_02983	LGG_02983	LGG_02983
LGG_03012
LGG_03014

## Sheet: PS11
Nbr	Nbr2	Strain	# Contig	Reference strain	Mutant strain	Internal contig pos	Position in reference		Map pos in reference	FType	Locus	Direction	Gene name	Distance of SNP	DNA effect	Nucleotide change	Codon in reference	Codon in mutant	Quality reference	Quality mutant	AA change	AA position reference	Codon position reference	AA position mutant	Codon position mutant	Effect of mutation on protein	Product	Function	Note									73130
1	191	PS11	FM179322_bb	ReferenceStrain	StrainX	2939305	2936982	73130	351.0	CDS	LGG_00065	forward	aes	197	basechange	G->A	ttg	tta	30	83	L->L	66	3	66	3	silent	Alpha/beta hydrolase fold-3											73130
								73130	C	T	981134	|	46244	73130	|	1	1	gi|258506995|ref|NC_013198.1| PS11_contigs_Nremov																				138682
2	190	PS11	FM179322_bb	ReferenceStrain	StrainX	2893005	2890732	119380	345.4	Figr	IGR_LGG_00113_LGG_00112	forward		653	deletion	A->*			30	82	/->/	0	0	0	0	unknown			Intergenic between lysC and lysA									138682
3	189	PS11	FM179322_bb	ReferenceStrain	StrainX	2893004	2890731	119381	345.4	Figr	IGR_LGG_00113_LGG_00112	forward		652	basechange	G->A			30	83	/->/	0	0	0	0	unknown			Intergenic between lysC and lysA									187074
5	187	PS11	FM179322_bb	ReferenceStrain	StrainX	2873684	2871430	138682	343.1	Figr	IGR_LGG_00129_LGG_00128	forward		101	basechange	C->T			30	83	/->/	0	0	0	0	unknown			Intergenic between LGG_00129 and LGG_00128									187074
								138682	G	A	1046585	|	18509	138682	|	1	1	gi|258506995|ref|NC_013198.1| PS11_contigs_Nremov																				211395
6	186	PS11	FM179322_bb	ReferenceStrain	StrainX	2825233	2823038	187074	337.4	CDS	LGG_00176	forward	LGG_00176	716	basechange	C->T	tcg	ttg	30	83	S->L	239	2	239	2	aa change	Conserved membrane protein											211395
								187074	G	A	1866405	|	19186	187074	|	1	1	gi|258506995|ref|NC_013198.1| PS11_contigs_Nremov																				212262
7	185	PS11	FM179322_bb	ReferenceStrain	StrainX	2800895	2798717	211395	334.5	CDS	LGG_00199	forward	LGG_00199	32	basechange	G->A	acg	aca	30	83	T->T	11	3	11	3	silent	Conserved protein											212262
								211395	C	T	1890726	|	867	211395	|	1	1	gi|258506995|ref|NC_013198.1| PS11_contigs_Nremov																				222298
8	184	PS11	FM179322_bb	ReferenceStrain	StrainX	2800027	2797850	212262	334.3	CDS	LGG_00200	complement	xfp	586	basechange	C->T	cca	tca	30	83	P->S	196	1	196	1	aa change	Phosphoketolase											222298
								212262	C	T	1891593	|	867	212262	|	1	1	gi|258506995|ref|NC_013198.1| PS11_contigs_Nremov																				308230
9	183	PS11	FM179322_bb	ReferenceStrain	StrainX	2789987	2787814	222298	333.1	CDS	LGG_00209	forward	LGG_00209	1131	basechange	G->A	ggt	agt	30	83	G->S	378	1	378	1	aa change	ABC transporter, ATPase and permease component											308230
								222298	C	T	1901629	|	6573	222298	|	1	1	gi|258506995|ref|NC_013198.1| PS11_contigs_Nremov																				308231
10	182	PS11	FM179322_bb	ReferenceStrain	StrainX	2712466	2710355	299757	323.9	Figr	IGR_LGG_00294_LGG_00293	forward		264	basechange	G->A			30	83	/->/	0	0	0	0	unknown			Intergenic between glcR and LGG_00293									308231
12	180	PS11	FM179322_bb	ReferenceStrain	StrainX	2703980	2701882	308230	322.9	CDS	LGG_00302	complement	LGG_00302	85	basechange	C->G	gtc	ggc	30	83	V->G	28	3	29	1	aa change	Conserved protein											323948
15	177	PS11	FM179322_bb	ReferenceStrain	StrainX	2703980	2701882	308230	322.9	rRNA	LGG_03012	complement	16S rRNA	485	basechange	C->G			30	83	/->/	0	0	0	0	unknown	16S ribosomal RNA											323948
11	181	PS11	FM179322_bb	ReferenceStrain	StrainX	2703979	2701881	308231	322.9	CDS	LGG_00302	complement	LGG_00302	86	deletion	G->*	ggc	ggc	30	83	G->G	29	1	29	1	frameshift	Conserved protein											433789
14	178	PS11	FM179322_bb	ReferenceStrain	StrainX	2703979	2701881	308231	322.9	rRNA	LGG_03012	complement	16S rRNA	486	deletion	G->*			30	83	/->/	0	0	0	0	unknown	16S ribosomal RNA											433789
17	175	PS11	FM179322_bb	ReferenceStrain	StrainX	2688251	2686164	323948	321.0	CDS	LGG_00322	complement	deoB	498	basechange	C->T	cag	tag	30	83	Q->*	167	1	167	1	aa change / creates new stop codon :: untranslated, protein ended earlier	Phosphopentomutase											446787
								323948	C	T	2570472	|	11392	323948	|	1	-1	gi|258506995|ref|NC_013198.1| PS11_contigs_Nremov																				446787
18	174	PS11	FM179322_bb	ReferenceStrain	StrainX	2578338	2576323	433789	307.9	CDS	LGG_00431	complement	cbiQ	480	basechange	G->A	gca	aca	30	83	A->T	161	1	161	1	aa change	Cobalt transport protein cbiQ											511291
								433789	G	A	2630513	|	12998	313202	|	1	-1	gi|258506995|ref|NC_013198.1| PS11_contigs_Nremov																				511291
19	173	PS11	FM179322_bb	ReferenceStrain	StrainX	2565334	2563325	446787	306.3	CDS	LGG_00444	forward	spaC	1655	basechange	C->T	cct	tct	30	83	P->S	552	1	552	1	aa change	Pilus specific protein, ancillary protein involved in mucus-adhesion, contains von Willebrand factor (VWF) domain											687341
								446787	G	A	2617515	|	1819	326200	|	1	-1	gi|258506995|ref|NC_013198.1| PS11_contigs_Nremov																				687341
20	172	PS11	FM179322_bb	ReferenceStrain	StrainX	2500784	2498821	511291	298.6	CDS	LGG_00501	complement	LGG_00501	692	basechange	G->A	ctg	cta	30	83	L->L	231	3	231	3	silent	Choloylglycine hydrolase											830338
								511291	G	A	2828356	|	2276	115359	|	1	1	gi|258506995|ref|NC_013198.1| PS11_contigs_Nremov																				830338
21	171	PS11	FM179322_bb	ReferenceStrain	StrainX	2396485	2394629	615483	286.2	CDS	LGG_00603	complement	treB	1265	basechange	T->C	ctg	ccg	30	83	L->P	422	2	422	2	aa change	PTS system, beta-glucoside-specific IIABC component											1259190
								615483	T	C	752450	|	14496	615483	|	1	-1	gi|258506995|ref|NC_013198.1| PS11_contigs_Nremov																				1259190
22	170	PS11	FM179322_bb	ReferenceStrain	StrainX	2324589	2322771	687341	277.6	Figr	IGR_LGG_00675_LGG_00674	forward		181	basechange	C->T			30	83	/->/	0	0	0	0	unknown			Intergenic between hsp1 and LGG_00674									1262383
								687341	G	A	680592	|	32995	680592	|	1	-1	gi|258506995|ref|NC_013198.1| PS11_contigs_Nremov																				1262383
23	169	PS11	FM179322_bb	ReferenceStrain	StrainX	2181482	2179774	830338	260.5	Figr	IGR_LGG_02969_LGG_00822	forward		19	basechange	C->T			30	83	/->/	0	0	0	0	unknown			Intergenic between tRNA-Cys and LGG_00822									1361607
								830338	G	A	2799063	|	1306	144652	|	1	-1	gi|258506995|ref|NC_013198.1| PS11_contigs_Nremov																				1361607
24	168	PS11	FM179322_bb	ReferenceStrain	StrainX	2167910	2166212	843900	258.9	CDS	LGG_00832	complement	LGG_00832	223	basechange	T->G	tta	gta	30	41	L->V	74	1	74	1	aa change	Conserved protein											1410677
25	167	PS11	FM179322_bb	ReferenceStrain	StrainX	2167910	2166212	843900	258.9	CDS	LGG_00833	forward	LGG_00833	285	basechange	A->C	aaa	caa	30	41	K->Q	96	1	96	1	aa change	Conserved protein											1410677
26	166	PS11	FM179322_bb	ReferenceStrain	StrainX	2167910	2166212	843900	258.9	rRNA	LGG_03014	complement	16S rRNA	616	basechange	T->G			30	41	/->/	0	0	0	0	unknown	16S ribosomal RNA											1488781
27	165	PS11	FM179322_bb	ReferenceStrain	StrainX	1752373	1750922	1259190	209.2	Figr	IGR_LGG_01261_LGG_01260	forward		335	basechange	C->T			30	83	/->/	0	0	0	0	unknown			Intergenic between valS and rex									1488781
								1259190	G	A	274366	|	3193	274366	|	1	-1	gi|258506995|ref|NC_013198.1| PS11_contigs_Nremov																				1570307
28	164	PS11	FM179322_bb	ReferenceStrain	StrainX	1749178	1747729	1262383	208.9	Figr	IGR_LGG_01262_LGG_01261	forward		64	basechange	C->T			30	83	/->/	0	0	0	0	unknown			Intergenic between folC and valS									1570307
								1262383	G	A	271173	|	3193	271173	|	1	-1	gi|258506995|ref|NC_013198.1| PS11_contigs_Nremov																				1663079
29	163	PS11	FM179322_bb	ReferenceStrain	StrainX	1649900	1648505	1361607	197.0	CDS	LGG_01362	complement	obg	195	basechange	G->A	gat	aat	30	83	D->N	66	1	66	1	aa change	GTP-binding protein											1663079
								1361607	G	A	171949	|	49070	171949	|	1	-1	gi|258506995|ref|NC_013198.1| PS11_contigs_Nremov																				2085912
30	162	PS11	FM179322_bb	ReferenceStrain	StrainX	1600801	1599435	1410677	191.1	CDS	LGG_01409	complement	rnhB	565	basechange	C->T	gcg	gtg	30	83	A->V	189	2	189	2	aa change	Ribonuclease HII											2085912
								1410677	C	T	122879	|	49070	122879	|	1	-1	gi|258506995|ref|NC_013198.1| PS11_contigs_Nremov																				2372249
31	161	PS11	FM179322_bb	ReferenceStrain	StrainX	1522641	1521331	1488781	181.8	Figr	IGR_LGG_01483_LGG_01482	forward		277	basechange	C->T			30	83	/->/	0	0	0	0	unknown			Intergenic between LGG_01483 and ypsC									2372249
								1488781	G	A	44775	|	44775	44775	|	1	-1	gi|258506995|ref|NC_013198.1| PS11_contigs_Nremov																				2534103
32	160	PS11	FM179322_bb	ReferenceStrain	StrainX	1441078	1439805	1570307	172.1	Figr	IGR_LGG_01555_LGG_01554	forward		489	basechange	G->A			30	83	/->/	0	0	0	0	unknown			Intergenic between yqeY and phoH									2534103
								1570307	C	T	2493527	|	200	450188	|	1	-1	gi|258506995|ref|NC_013198.1| PS11_contigs_Nremov																				2549175
33	159	PS11	FM179322_bb	ReferenceStrain	StrainX	1348230	1347033	1663079	161.0	CDS	LGG_01634	forward	mdlB	149	basechange	G->A	atg	ata	30	83	M->I	50	3	50	3	aa change	ABC transporter, multidrug/protein/lipid transporter ATP-binding and permease protein											2549175
								1663079	C	T	1777809	|	9795	1165906	|	1	1	gi|258506995|ref|NC_013198.1| PS11_contigs_Nremov																				2660713
								1787479	T	C	1384662	|	15261	1222633	|	1	-1	gi|258506995|ref|NC_013198.1| PS11_contigs_Nremov																				2660713
								1814459	C	G	1357682	|	12120	1195653	|	1	-1	gi|258506995|ref|NC_013198.1| PS11_contigs_Nremov																				2664652
34	158	PS11	FM179322_bb	ReferenceStrain	StrainX	1138124	1137054	1873058	135.9	CDS	LGG_01843	forward	LGG_01843	751	basechange	T->C	cct	cca	30	83	P->P	249	3	250	2	silent :: untranslated, protein ended earlier	Putative protein without homology											2664652
35	157	PS11	FM179322_bb	ReferenceStrain	StrainX	1138119	1137049	1873063	135.9	CDS	LGG_01843	forward	LGG_01843	746	deletion	C->*	ccg	cgc	30	83	P->R	248	1	249	0	frameshift :: untranslated, protein ended earlier	Putative protein without homology											2747412
37	155	PS11	FM179322_bb	ReferenceStrain	StrainX	1138103	1137034	1873078	135.9	CDS	LGG_01843	forward	LGG_01843	730	deletion	A->*	aaa	aag	30	83	K->K	243	1	244	0	frameshift :: untranslated, protein ended earlier	Putative protein without homology											2747412
38	154	PS11	FM179322_bb	ReferenceStrain	StrainX	1138092	1137023	1873089	135.9	CDS	LGG_01843	forward	LGG_01843	719	basechange	C->T	gcc	gtc	30	83	A->V	239	2	240	2	aa change :: untranslated, protein ended earlier	Putative protein without homology											2774605
39	153	PS11	FM179322_bb	ReferenceStrain	StrainX	1138090	1137021	1873091	135.9	CDS	LGG_01843	forward	LGG_01843	717	basechange	A->G	tca	ttg	30	83	S->L	238	3	239	3	aa change :: untranslated, protein ended earlier	Putative protein without homology											2774605
40	152	PS11	FM179322_bb	ReferenceStrain	StrainX	1138089	1137020	1873092	135.9	CDS	LGG_01843	forward	LGG_01843	716	basechange	C->T	tca	ttg	30	83	S->L	238	2	239	2	aa change :: untranslated, protein ended earlier	Putative protein without homology											2777774
41	151	PS11	FM179322_bb	ReferenceStrain	StrainX	1138076	1137007	1873105	135.9	CDS	LGG_01843	forward	LGG_01843	703	basechange	C->A	cgt	agt	30	83	R->S	234	1	235	1	aa change :: untranslated, protein ended earlier	Putative protein without homology											2777774
42	150	PS11	FM179322_bb	ReferenceStrain	StrainX	1138074	1137005	1873107	135.9	CDS	LGG_01843	forward	LGG_01843	701	basechange	T->G	ctg	cgg	30	83	L->R	233	2	234	2	aa change :: untranslated, protein ended earlier	Putative protein without homology											2820983
43	149	PS11	FM179322_bb	ReferenceStrain	StrainX	1138071	1137002	1873110	135.9	CDS	LGG_01843	forward	LGG_01843	698	basechange	G->A	agt	gat	30	83	S->D	232	2	233	2	aa change :: untranslated, protein ended earlier	Putative protein without homology											2820983
44	148	PS11	FM179322_bb	ReferenceStrain	StrainX	1138070	1137001	1873111	135.9	CDS	LGG_01843	forward	LGG_01843	697	basechange	A->G	agt	gat	30	83	S->D	232	1	233	1	aa change :: untranslated, protein ended earlier	Putative protein without homology											2890994
45	147	PS11	FM179322_bb	ReferenceStrain	StrainX	1138069	1137000	1873112	135.9	CDS	LGG_01843	forward	LGG_01843	696	basechange	A->G	aga	agg	30	83	R->R	231	3	232	3	silent :: untranslated, protein ended earlier	Putative protein without homology											2890994
48	144	PS11	FM179322_bb	ReferenceStrain	StrainX	1137400	1136334	1873778	135.8	CDS	LGG_01843	forward	LGG_01843	27	basechange	G->A	ctg	aag	30	83	L->K	9	3	10	1	aa change	Putative protein without homology											2899595
49	143	PS11	FM179322_bb	ReferenceStrain	StrainX	1137399	1136333	1873779	135.8	CDS	LGG_01843	forward	LGG_01843	26	basechange	T->C	ctg	ccc	30	83	L->P	9	2	9	3	aa change	Putative protein without homology											2899595
50	142	PS11	FM179322_bb	ReferenceStrain	StrainX	1137397	1136331	1873781	135.8	CDS	LGG_01843	forward	LGG_01843	24	basechange	T->C	cgt	ccc	30	83	R->P	8	3	9	1	aa change	Putative protein without homology											2905319
52	140	PS11	FM179322_bb	ReferenceStrain	StrainX	1137367	1136303	1873809	135.8	Figr	IGR_LGG_01844_LGG_01843	forward		99	basechange	C->T			30	83	/->/	0	0	0	0	unknown			Intergenic between LGG_01844 and LGG_01843									2905319
53	139	PS11	FM179322_bb	ReferenceStrain	StrainX	1137365	1136301	1873811	135.8	Figr	IGR_LGG_01844_LGG_01843	forward		97	basechange	A->G			30	83	/->/	0	0	0	0	unknown			Intergenic between LGG_01844 and LGG_01843									2930973
54	138	PS11	FM179322_bb	ReferenceStrain	StrainX	1137364	1136300	1873812	135.8	Figr	IGR_LGG_01844_LGG_01843	forward		96	basechange	C->T			30	83	/->/	0	0	0	0	unknown			Intergenic between LGG_01844 and LGG_01843									2930973
55	137	PS11	FM179322_bb	ReferenceStrain	StrainX	1137349	1136285	1873827	135.8	Figr	IGR_LGG_01844_LGG_01843	forward		81	basechange	T->G			30	83	/->/	0	0	0	0	unknown			Intergenic between LGG_01844 and LGG_01843									2977195
56	136	PS11	FM179322_bb	ReferenceStrain	StrainX	1137345	1136282	1873830	135.8	Figr	IGR_LGG_01844_LGG_01843	forward		77	basechange	G->A			30	83	/->/	0	0	0	0	unknown			Intergenic between LGG_01844 and LGG_01843									2977195
57	135	PS11	FM179322_bb	ReferenceStrain	StrainX	1137344	1136281	1873831	135.8	Figr	IGR_LGG_01844_LGG_01843	forward		76	basechange	A->G			30	83	/->/	0	0	0	0	unknown			Intergenic between LGG_01844 and LGG_01843									72
58	134	PS11	FM179322_bb	ReferenceStrain	StrainX	1137343	1136280	1873832	135.8	Figr	IGR_LGG_01844_LGG_01843	forward		75	basechange	A->G			30	83	/->/	0	0	0	0	unknown			Intergenic between LGG_01844 and LGG_01843									36
59	133	PS11	FM179322_bb	ReferenceStrain	StrainX	1137333	1136270	1873842	135.8	Figr	IGR_LGG_01844_LGG_01843	forward		65	basechange	G->A			30	83	/->/	0	0	0	0	unknown			Intergenic between LGG_01844 and LGG_01843
61	131	PS11	FM179322_bb	ReferenceStrain	StrainX	1137324	1136262	1873850	135.8	Figr	IGR_LGG_01844_LGG_01843	forward		56	basechange	G->A			30	83	/->/	0	0	0	0	unknown			Intergenic between LGG_01844 and LGG_01843
62	130	PS11	FM179322_bb	ReferenceStrain	StrainX	1137323	1136261	1873851	135.8	Figr	IGR_LGG_01844_LGG_01843	forward		55	basechange	C->T			30	83	/->/	0	0	0	0	unknown			Intergenic between LGG_01844 and LGG_01843
64	128	PS11	FM179322_bb	ReferenceStrain	StrainX	1137319	1136258	1873854	135.8	Figr	IGR_LGG_01844_LGG_01843	forward		51	basechange	G->A			30	83	/->/	0	0	0	0	unknown			Intergenic between LGG_01844 and LGG_01843
65	127	PS11	FM179322_bb	ReferenceStrain	StrainX	1137318	1136257	1873855	135.8	Figr	IGR_LGG_01844_LGG_01843	forward		50	basechange	T->C			30	83	/->/	0	0	0	0	unknown			Intergenic between LGG_01844 and LGG_01843
67	125	PS11	FM179322_bb	ReferenceStrain	StrainX	1137307	1136247	1873865	135.8	Figr	IGR_LGG_01844_LGG_01843	forward		39	basechange	C->T			30	83	/->/	0	0	0	0	unknown			Intergenic between LGG_01844 and LGG_01843
68	124	PS11	FM179322_bb	ReferenceStrain	StrainX	1137306	1136246	1873866	135.8	Figr	IGR_LGG_01844_LGG_01843	forward		38	basechange	T->C			30	83	/->/	0	0	0	0	unknown			Intergenic between LGG_01844 and LGG_01843
69	123	PS11	FM179322_bb	ReferenceStrain	StrainX	1137304	1136244	1873868	135.8	Figr	IGR_LGG_01844_LGG_01843	forward		36	basechange	C->G			30	83	/->/	0	0	0	0	unknown			Intergenic between LGG_01844 and LGG_01843
70	122	PS11	FM179322_bb	ReferenceStrain	StrainX	1137301	1136241	1873871	135.8	Figr	IGR_LGG_01844_LGG_01843	forward		33	basechange	G->C			30	83	/->/	0	0	0	0	unknown			Intergenic between LGG_01844 and LGG_01843
71	121	PS11	FM179322_bb	ReferenceStrain	StrainX	1137293	1136233	1873879	135.8	Figr	IGR_LGG_01844_LGG_01843	forward		25	basechange	A->G			30	83	/->/	0	0	0	0	unknown			Intergenic between LGG_01844 and LGG_01843
72	120	PS11	FM179322_bb	ReferenceStrain	StrainX	1133825	1132769	1877343	135.4	Figr	IGR_LGG_01848_LGG_01847	forward		78	basechange	A->T			30	83	/->/	0	0	0	0	unknown			Intergenic between LGG_01848 and LGG_01847
73	119	PS11	FM179322_bb	ReferenceStrain	StrainX	1133824	1132768	1877344	135.4	Figr	IGR_LGG_01848_LGG_01847	forward		77	basechange	C->T			30	83	/->/	0	0	0	0	unknown			Intergenic between LGG_01848 and LGG_01847
74	118	PS11	FM179322_bb	ReferenceStrain	StrainX	1133820	1132764	1877348	135.4	Figr	IGR_LGG_01848_LGG_01847	forward		73	basechange	C->T			30	83	/->/	0	0	0	0	unknown			Intergenic between LGG_01848 and LGG_01847
75	117	PS11	FM179322_bb	ReferenceStrain	StrainX	1133794	1132738	1877374	135.4	Figr	IGR_LGG_01848_LGG_01847	forward		47	basechange	G->C			30	83	/->/	0	0	0	0	unknown			Intergenic between LGG_01848 and LGG_01847
76	116	PS11	FM179322_bb	ReferenceStrain	StrainX	1127922	1126870	1883242	134.7	Figr	IGR_LGG_01854_LGG_01853	forward		92	basechange	G->T			30	83	/->/	0	0	0	0	unknown			Intergenic between LGG_01854 and ABC-SBP
								1883242	C	A	2343710	|	4484	600005	|	1	1	gi|258506995|ref|NC_013198.1| PS11_contigs_Nremov
77	115	PS11	FM179322_bb	ReferenceStrain	StrainX	1009230	1008276	2001836	120.5	CDS	LGG_01957	forward	is49	488	deletion	T->*	gat	gat	30	0	D->D	163	3	163	2	frameshift	Transposase
78	114	PS11	FM179322_bb	ReferenceStrain	StrainX	925115	924200	2085912	110.4	Figr	IGR_LGG_02035_LGG_02034	forward		326	basechange	C->T			30	83	/->/	0	0	0	0	unknown			Intergenic between clpL and spxA
								2085912	G	A	2854415	|	1040	89300	|	1	-1	gi|258506995|ref|NC_013198.1| PS11_contigs_Nremov
80	112	PS11	FM179322_bb	ReferenceStrain	StrainX	862440	861575	2148537	103.0	CDS	LGG_02089	forward	LGG_02089	507	deletion	A->*	aag	aag	30	82	K->K	168	1	168	1	frameshift	Conserved protein
81	111	PS11	FM179322_bb	ReferenceStrain	StrainX	862439	861574	2148538	103.0	CDS	LGG_02089	forward	LGG_02089	506	basechange	C->A	gcc	aag	30	83	A->K	167	3	168	1	aa change	Conserved protein
82	110	PS11	FM179322_bb	ReferenceStrain	StrainX	862437	861572	2148540	103.0	CDS	LGG_02089	forward	LGG_02089	504	basechange	G->C	gcc	gcm	30	83	A->A	167	1	167	2	silent	Conserved protein
85	107	PS11	FM179322_bb	ReferenceStrain	StrainX	862432	861569	2148543	103.0	CDS	LGG_02089	forward	LGG_02089	499	deletion	A->*	agt	ast	30	83	S->T	166	1	166	0	frameshift	Conserved protein
89	103	PS11	FM179322_bb	ReferenceStrain	StrainX	850605	849751	2160361	101.5	CDS	LGG_02095	complement	LGG_02095	1727	basechange	C->G	cgg	gky	30	83	R->G	576	1	576	1	aa change	Adenine-specific methyltransferase, Type II restriction enzyme, methylase subunit
88	104	PS11	FM179322_bb	ReferenceStrain	StrainX	850601	849748	2160364	101.5	CDS	LGG_02095	complement	LGG_02095	1731	basechange	C->A	cca	att	30	83	P->I	577	1	577	1	aa change	Adenine-specific methyltransferase, Type II restriction enzyme, methylase subunit
87	105	PS11	FM179322_bb	ReferenceStrain	StrainX	850600	849747	2160365	101.5	CDS	LGG_02095	complement	LGG_02095	1732	basechange	C->T	cca	att	30	83	P->I	577	2	577	2	aa change	Adenine-specific methyltransferase, Type II restriction enzyme, methylase subunit
86	106	PS11	FM179322_bb	ReferenceStrain	StrainX	850599	849746	2160366	101.5	CDS	LGG_02095	complement	LGG_02095	1733	basechange	A->T	cca	att	30	83	P->I	577	3	577	3	aa change	Adenine-specific methyltransferase, Type II restriction enzyme, methylase subunit
91	101	PS11	FM179322_bb	ReferenceStrain	StrainX	744377	743689	2266423	88.9	Figr	IGR_LGG_02201_LGG_02200	forward		1152	deletion	T->*			30	82	/->/	0	0	0	0	unknown			Intergenic between LGG_02201 and LGG_02200
92	100	PS11	FM179322_bb	ReferenceStrain	StrainX	744375	743687	2266425	88.9	Figr	IGR_LGG_02201_LGG_02200	forward		1150	basechange	G->A			30	83	/->/	0	0	0	0	unknown			Intergenic between LGG_02201 and LGG_02200
93	99	PS11	FM179322_bb	ReferenceStrain	StrainX	744373	743685	2266427	88.9	Figr	IGR_LGG_02201_LGG_02200	forward		1148	basechange	G->C			30	83	/->/	0	0	0	0	unknown			Intergenic between LGG_02201 and LGG_02200
97	95	PS11	FM179322_bb	ReferenceStrain	StrainX	744367	743683	2266429	88.9	Figr	IGR_LGG_02201_LGG_02200	forward		1142	deletion	T->*			30	82	/->/	0	0	0	0	unknown			Intergenic between LGG_02201 and LGG_02200
99	93	PS11	FM179322_bb	ReferenceStrain	StrainX	744361	743681	2266431	88.9	Figr	IGR_LGG_02201_LGG_02200	forward		1136	basechange	T->A			30	83	/->/	0	0	0	0	unknown			Intergenic between LGG_02201 and LGG_02200
100	92	PS11	FM179322_bb	ReferenceStrain	StrainX	744360	743680	2266432	88.9	Figr	IGR_LGG_02201_LGG_02200	forward		1135	basechange	T->A			30	83	/->/	0	0	0	0	unknown			Intergenic between LGG_02201 and LGG_02200
101	91	PS11	FM179322_bb	ReferenceStrain	StrainX	744357	743677	2266435	88.9	Figr	IGR_LGG_02201_LGG_02200	forward		1132	basechange	A->C			30	83	/->/	0	0	0	0	unknown			Intergenic between LGG_02201 and LGG_02200
102	90	PS11	FM179322_bb	ReferenceStrain	StrainX	744354	743674	2266438	88.9	Figr	IGR_LGG_02201_LGG_02200	forward		1129	basechange	C->T			30	80	/->/	0	0	0	0	unknown			Intergenic between LGG_02201 and LGG_02200
103	89	PS11	FM179322_bb	ReferenceStrain	StrainX	744353	743673	2266439	88.9	Figr	IGR_LGG_02201_LGG_02200	forward		1128	basechange	G->A			30	83	/->/	0	0	0	0	unknown			Intergenic between LGG_02201 and LGG_02200
104	88	PS11	FM179322_bb	ReferenceStrain	StrainX	744349	743669	2266443	88.9	Figr	IGR_LGG_02201_LGG_02200	forward		1124	basechange	A->T			30	81	/->/	0	0	0	0	unknown			Intergenic between LGG_02201 and LGG_02200
105	87	PS11	FM179322_bb	ReferenceStrain	StrainX	744348	743668	2266444	88.9	Figr	IGR_LGG_02201_LGG_02200	forward		1123	basechange	A->G			30	81	/->/	0	0	0	0	unknown			Intergenic between LGG_02201 and LGG_02200
106	86	PS11	FM179322_bb	ReferenceStrain	StrainX	744345	743666	2266446	88.9	Figr	IGR_LGG_02201_LGG_02200	forward		1120	basechange	A->C			30	81	/->/	0	0	0	0	unknown			Intergenic between LGG_02201 and LGG_02200
107	85	PS11	FM179322_bb	ReferenceStrain	StrainX	744343	743664	2266448	88.9	Figr	IGR_LGG_02201_LGG_02200	forward		1118	basechange	A->C			30	83	/->/	0	0	0	0	unknown			Intergenic between LGG_02201 and LGG_02200
								2352641	A	G	377075	|	255	377075	|	1	1	gi|258506995|ref|NC_013198.1| PS11_contigs_Nremov
								2352896	C	G	377330	|	3	377330	|	1	1	gi|258506995|ref|NC_013198.1| PS11_contigs_Nremov
								2352899	A	C	377333	|	3	377333	|	1	1	gi|258506995|ref|NC_013198.1| PS11_contigs_Nremov
								2352902	A	G	377336	|	3	377336	|	1	1	gi|258506995|ref|NC_013198.1| PS11_contigs_Nremov
								2352905	A	G	377339	|	3	377339	|	1	1	gi|258506995|ref|NC_013198.1| PS11_contigs_Nremov
								2352965	A	T	377399	|	60	377399	|	1	1	gi|258506995|ref|NC_013198.1| PS11_contigs_Nremov
								2353382	G	A	377816	|	9	377816	|	1	1	gi|258506995|ref|NC_013198.1| PS11_contigs_Nremov
								2353391	C	T	377825	|	9	377825	|	1	1	gi|258506995|ref|NC_013198.1| PS11_contigs_Nremov
108	84	PS11	FM179322_bb	ReferenceStrain	StrainX	638397	637863	2372249	76.2	CDS	LGG_02296	forward	rtpR	646	basechange	C->T	gcc	gtc	30	83	A->V	216	2	216	2	aa change	Adenosylcobalamin-dependent ribonucleoside-triphosphate reductase
								2372249	G	A	396683	|	4932	396683	|	1	1	gi|258506995|ref|NC_013198.1| PS11_contigs_Nremov
109	83	PS11	FM179322_bb	ReferenceStrain	StrainX	476428	476009	2534103	56.9	CDS	LGG_02465	forward	infA	158	basechange	G->A	gtg	gta	30	83	V->V	53	3	53	3	silent	Translation initiation factor IF-1
								2534103	C	T	2398755	|	12660	476009	|	1	1	gi|258506995|ref|NC_013198.1| PS11_contigs_Nremov
110	82	PS11	FM179322_bb	ReferenceStrain	StrainX	461340	460937	2549175	55.1	CDS	LGG_02493	forward	fusA	1785	basechange	G->A	tcg	tca	30	83	S->S	595	3	595	3	silent	Protein Translation Elongation Factor G (EF-G)
								2549175	C	T	2413827	|	15072	460937	|	1	1	gi|258506995|ref|NC_013198.1| PS11_contigs_Nremov
162	30	PS11	FM179322_bb	ReferenceStrain	StrainX	436138	435768	2574344	52.1	CDS	LGG_02511	complement	LGG_02511	75	basechange	A->G	aaa	gga	30	83	K->G	26	1	26	1	aa change	Conserved protein
161	31	PS11	FM179322_bb	ReferenceStrain	StrainX	436137	435767	2574345	52.1	CDS	LGG_02511	complement	LGG_02511	76	basechange	A->G	aaa	gga	30	83	K->G	26	2	26	2	aa change	Conserved protein
160	32	PS11	FM179322_bb	ReferenceStrain	StrainX	436122	435752	2574360	52.1	CDS	LGG_02511	complement	LGG_02511	91	basechange	A->G	gac	ggc	30	83	D->G	31	2	31	2	aa change	Conserved protein
159	33	PS11	FM179322_bb	ReferenceStrain	StrainX	436118	435748	2574364	52.1	CDS	LGG_02511	complement	LGG_02511	95	basechange	T->C	ctt	ctc	30	83	L->L	32	3	32	3	silent	Conserved protein
158	34	PS11	FM179322_bb	ReferenceStrain	StrainX	436117	435747	2574365	52.1	CDS	LGG_02511	complement	LGG_02511	96	basechange	A->G	aaa	gaa	30	83	K->E	33	1	33	1	aa change	Conserved protein
157	35	PS11	FM179322_bb	ReferenceStrain	StrainX	436101	435731	2574381	52.1	CDS	LGG_02511	complement	LGG_02511	112	basechange	T->C	gtc	gcc	30	83	V->A	38	2	38	2	aa change	Conserved protein
156	36	PS11	FM179322_bb	ReferenceStrain	StrainX	436091	435721	2574391	52.1	CDS	LGG_02511	complement	LGG_02511	122	basechange	C->T	atc	att	30	82	I->I	41	3	41	3	silent	Conserved protein
155	37	PS11	FM179322_bb	ReferenceStrain	StrainX	436090	435720	2574392	52.1	CDS	LGG_02511	complement	LGG_02511	123	basechange	A->G	agg	gtg	30	82	R->V	42	1	42	1	aa change	Conserved protein
154	38	PS11	FM179322_bb	ReferenceStrain	StrainX	436089	435719	2574393	52.1	CDS	LGG_02511	complement	LGG_02511	124	basechange	G->T	agg	gtg	30	83	R->V	42	2	42	2	aa change	Conserved protein
153	39	PS11	FM179322_bb	ReferenceStrain	StrainX	436085	435715	2574397	52.1	CDS	LGG_02511	complement	LGG_02511	128	basechange	T->C	ttt	ttc	30	77	F->F	43	3	43	3	silent	Conserved protein
152	40	PS11	FM179322_bb	ReferenceStrain	StrainX	436084	435714	2574398	52.1	CDS	LGG_02511	complement	LGG_02511	129	basechange	A->G	aag	gag	30	74	K->E	44	1	44	1	aa change	Conserved protein
151	41	PS11	FM179322_bb	ReferenceStrain	StrainX	436078	435708	2574404	52.1	CDS	LGG_02511	complement	LGG_02511	135	basechange	G->A	gct	act	30	78	A->T	46	1	46	1	aa change	Conserved protein
150	42	PS11	FM179322_bb	ReferenceStrain	StrainX	436074	435704	2574408	52.1	CDS	LGG_02511	complement	LGG_02511	139	basechange	G->A	tgt	tac	30	72	C->Y	47	2	47	2	aa change	Conserved protein
149	43	PS11	FM179322_bb	ReferenceStrain	StrainX	436073	435703	2574409	52.1	CDS	LGG_02511	complement	LGG_02511	140	basechange	T->C	tgt	tac	30	78	C->Y	47	3	47	3	aa change	Conserved protein
148	44	PS11	FM179322_bb	ReferenceStrain	StrainX	436072	435702	2574410	52.1	CDS	LGG_02511	complement	LGG_02511	141	basechange	G->A	gtt	act	30	77	V->T	48	1	48	1	aa change	Conserved protein
146	46	PS11	FM179322_bb	ReferenceStrain	StrainX	436065	435698	2574414	52.1	CDS	LGG_02511	complement	LGG_02511	148	deletion	T->*	ctg	tcg	30	66	L->S	49	2	49	2	frameshift	Conserved protein
145	47	PS11	FM179322_bb	ReferenceStrain	StrainX	436064	435697	2574415	52.1	CDS	LGG_02511	complement	LGG_02511	149	deletion	G->*	ctg	tcg	30	66	L->S	49	3	49	2	frameshift	Conserved protein
144	48	PS11	FM179322_bb	ReferenceStrain	StrainX	436062	435695	2574417	52.1	CDS	LGG_02511	complement	LGG_02511	151	deletion	T->*	gtt	atc	30	64	V->I	50	2	50	0	frameshift	Conserved protein
143	49	PS11	FM179322_bb	ReferenceStrain	StrainX	436061	435694	2574418	52.1	CDS	LGG_02511	complement	LGG_02511	152	deletion	T->*	gtt	atc	30	64	V->I	50	3	50	0	frameshift	Conserved protein
142	50	PS11	FM179322_bb	ReferenceStrain	StrainX	436060	435693	2574419	52.1	CDS	LGG_02511	complement	LGG_02511	153	deletion	T->*	tat	atc	30	64	Y->I	51	1	50	0	frameshift	Conserved protein
141	51	PS11	FM179322_bb	ReferenceStrain	StrainX	436056	435690	2574422	52.1	CDS	LGG_02511	complement	LGG_02511	157	basechange	G->C	gcc	atc	30	64	A->I	52	1	50	3	aa change	Conserved protein
140	52	PS11	FM179322_bb	ReferenceStrain	StrainX	436052	435687	2574425	52.1	CDS	LGG_02511	complement	LGG_02511	161	basechange	C->T	cat	cct	30	69	H->P	53	1	51	3	aa change	Conserved protein
139	53	PS11	FM179322_bb	ReferenceStrain	StrainX	436050	435685	2574427	52.1	CDS	LGG_02511	complement	LGG_02511	163	deletion	T->*	cat	aaa	30	67	H->K	53	3	52	1	frameshift	Conserved protein
138	54	PS11	FM179322_bb	ReferenceStrain	StrainX	436042	435677	2574435	52.1	CDS	LGG_02511	complement	LGG_02511	171	basechange	T->C	ctc	gcc	30	55	L->A	56	2	54	3	aa change	Conserved protein
137	55	PS11	FM179322_bb	ReferenceStrain	StrainX	436041	435676	2574436	52.1	CDS	LGG_02511	complement	LGG_02511	172	basechange	C->G	ctc	ggt	30	47	L->G	56	3	55	1	aa change	Conserved protein
136	56	PS11	FM179322_bb	ReferenceStrain	StrainX	436040	435675	2574437	52.1	CDS	LGG_02511	complement	LGG_02511	173	basechange	A->G	acc	ggt	30	54	T->G	57	1	55	2	aa change	Conserved protein
134	58	PS11	FM179322_bb	ReferenceStrain	StrainX	436038	435674	2574438	52.1	CDS	LGG_02511	complement	LGG_02511	175	basechange	C->T	acc	tcg	30	56	T->S	57	2	56	1	aa change	Conserved protein
133	59	PS11	FM179322_bb	ReferenceStrain	StrainX	436027	435663	2574449	52.1	CDS	LGG_02511	complement	LGG_02511	186	basechange	G->A	gtc	aaa	30	10	V->K	61	1	59	3	aa change	Conserved protein
132	60	PS11	FM179322_bb	ReferenceStrain	StrainX	436026	435662	2574450	52.1	CDS	LGG_02511	complement	LGG_02511	187	basechange	T->C	gtc	ccc	30	55	V->P	61	2	60	1	aa change	Conserved protein
131	61	PS11	FM179322_bb	ReferenceStrain	StrainX	436024	435660	2574452	52.1	CDS	LGG_02511	complement	LGG_02511	189	basechange	T->C	tgc	ccc	30	49	C->P	62	1	60	3	aa change	Conserved protein
130	62	PS11	FM179322_bb	ReferenceStrain	StrainX	436023	435659	2574453	52.1	CDS	LGG_02511	complement	LGG_02511	190	basechange	G->A	tgc	aca	30	65	C->T	62	2	61	1	aa change	Conserved protein
129	63	PS11	FM179322_bb	ReferenceStrain	StrainX	436021	435657	2574455	52.1	CDS	LGG_02511	complement	LGG_02511	192	basechange	G->A	gtg	aca	30	62	V->T	63	1	61	3	aa change	Conserved protein
127	65	PS11	FM179322_bb	ReferenceStrain	StrainX	436014	435651	2574461	52.1	CDS	LGG_02511	complement	LGG_02511	199	basechange	G->A	gga	agc	30	73	G->S	65	1	64	1	aa change	Conserved protein
163	29	PS11	FM179322_bb	ReferenceStrain	StrainX	436014	435651	2574461	52.1	Figr	IGR_LGG_02512_LGG_02511	forward		13	basechange	C->T			30	73	/->/	0	0	0	0	unknown			Intergenic between LGG_02512 and LGG_02511
126	66	PS11	FM179322_bb	ReferenceStrain	StrainX	436012	435649	2574463	52.1	CDS	LGG_02511	complement	LGG_02511	201	deletion	A->*	gga	agc	30	69	G->S	65	3	64	2	frameshift	Conserved protein
164	28	PS11	FM179322_bb	ReferenceStrain	StrainX	436012	435649	2574463	52.1	Figr	IGR_LGG_02512_LGG_02511	forward		11	deletion	T->*			30	69	/->/	0	0	0	0	unknown			Intergenic between LGG_02512 and LGG_02511
125	67	PS11	FM179322_bb	ReferenceStrain	StrainX	436010	435647	2574465	52.1	CDS	LGG_02511	complement	LGG_02511	203	basechange	C->T	cct	ttt	30	74	P->F	66	2	65	1	aa change	Conserved protein
165	27	PS11	FM179322_bb	ReferenceStrain	StrainX	436010	435647	2574465	52.1	Figr	IGR_LGG_02512_LGG_02511	forward		9	basechange	G->A			30	74	/->/	0	0	0	0	unknown			Intergenic between LGG_02512 and LGG_02511
124	68	PS11	FM179322_bb	ReferenceStrain	StrainX	436007	435644	2574468	52.1	CDS	LGG_02511	complement	LGG_02511	206	basechange	A->G	taa	ggt	30	79	*->G	67	2	66	1	aa change / destroys stop codon	Conserved protein
166	26	PS11	FM179322_bb	ReferenceStrain	StrainX	436007	435644	2574468	52.1	Figr	IGR_LGG_02512_LGG_02511	forward		6	basechange	T->C			30	79	/->/	0	0	0	0	unknown			Intergenic between LGG_02512 and LGG_02511
123	69	PS11	FM179322_bb	ReferenceStrain	StrainX	436006	435643	2574469	52.1	CDS	LGG_02511	complement	LGG_02511	207	basechange	A->G	taa	ggt	30	80	*->G	67	3	66	2	aa change / destroys stop codon	Conserved protein
167	25	PS11	FM179322_bb	ReferenceStrain	StrainX	436006	435643	2574469	52.1	Figr	IGR_LGG_02512_LGG_02511	forward		5	basechange	T->C			30	80	/->/	0	0	0	0	unknown			Intergenic between LGG_02512 and LGG_02511
122	70	PS11	FM179322_bb	ReferenceStrain	StrainX	436005	435642	2574470	52.1	CDS	LGG_02511	complement	LGG_02511	208	basechange	A->T	acg	ggt	30	71	T->G	68	1	66	3	aa change	Conserved protein
168	24	PS11	FM179322_bb	ReferenceStrain	StrainX	436005	435642	2574470	52.1	Figr	IGR_LGG_02512_LGG_02511	forward		4	basechange	T->A			30	71	/->/	0	0	0	0	unknown			Intergenic between LGG_02512 and LGG_02511
121	71	PS11	FM179322_bb	ReferenceStrain	StrainX	436004	435641	2574471	52.1	CDS	LGG_02511	complement	LGG_02511	209	basechange	C->T	acg	tgc	30	63	T->C	68	2	67	1	aa change	Conserved protein
169	23	PS11	FM179322_bb	ReferenceStrain	StrainX	436004	435641	2574471	52.1	Figr	IGR_LGG_02512_LGG_02511	forward		3	basechange	G->A			30	63	/->/	0	0	0	0	unknown			Intergenic between LGG_02512 and LGG_02511
120	72	PS11	FM179322_bb	ReferenceStrain	StrainX	436001	435638	2574474	52.1	CDS	LGG_02511	complement	LGG_02511	212	basechange	A->G	caa	gat	30	80	Q->D	69	2	68	1	aa change	Conserved protein
170	22	PS11	FM179322_bb	ReferenceStrain	StrainX	436001	435638	2574474	52.1	Figr	IGR_LGG_02512_LGG_02511	forward		0	basechange	T->C			30	80	/->/	0	0	0	0	unknown			Intergenic between LGG_02512 and LGG_02511
119	73	PS11	FM179322_bb	ReferenceStrain	StrainX	435996	435633	2574479	52.1	CDS	LGG_02511	complement	LGG_02511	217	basechange	C->T	cca	ggt	30	70	P->G	71	1	69	3	aa change	Conserved protein
179	13	PS11	FM179322_bb	ReferenceStrain	StrainX	435996	435633	2574479	52.1	CDS	LGG_02512	complement	LGG_02512	4	basechange	C->T	gcc	gtc	30	70	A->V	2	2	2	2	aa change	Conserved protein
117	75	PS11	FM179322_bb	ReferenceStrain	StrainX	435986	435624	2574488	52.1	CDS	LGG_02511	complement	LGG_02511	227	basechange	G->A	ggc	atc	30	78	G->I	74	1	73	1	aa change	Conserved protein
177	15	PS11	FM179322_bb	ReferenceStrain	StrainX	435986	435624	2574488	52.1	CDS	LGG_02512	complement	LGG_02512	14	basechange	G->A	ggg	cga	30	78	G->R	5	2	5	3	aa change	Conserved protein
116	76	PS11	FM179322_bb	ReferenceStrain	StrainX	435985	435623	2574489	52.1	CDS	LGG_02511	complement	LGG_02511	228	basechange	G->T	ggc	atc	30	81	G->I	74	2	73	2	aa change	Conserved protein
176	16	PS11	FM179322_bb	ReferenceStrain	StrainX	435985	435623	2574489	52.1	CDS	LGG_02512	complement	LGG_02512	15	basechange	G->T	ggg	tca	30	81	G->S	5	3	6	1	aa change	Conserved protein
115	77	PS11	FM179322_bb	ReferenceStrain	StrainX	435983	435621	2574491	52.1	CDS	LGG_02511	complement	LGG_02511	230	deletion	C->*	cat	atc	30	78	H->I	75	1	74	0	frameshift	Conserved protein
175	17	PS11	FM179322_bb	ReferenceStrain	StrainX	435983	435621	2574491	52.1	CDS	LGG_02512	complement	LGG_02512	17	deletion	C->*	cca	tca	30	78	P->S	6	2	6	2	frameshift	Conserved protein
114	78	PS11	FM179322_bb	ReferenceStrain	StrainX	435978	435616	2574496	52.1	CDS	LGG_02511	complement	LGG_02511	235	basechange	G->C	cag	acg	30	70	Q->T	76	3	75	2	aa change	Conserved protein
174	18	PS11	FM179322_bb	ReferenceStrain	StrainX	435978	435616	2574496	52.1	CDS	LGG_02512	complement	LGG_02512	22	basechange	G->C	ggt	cgt	30	70	G->R	8	1	8	1	aa change	Conserved protein
113	79	PS11	FM179322_bb	ReferenceStrain	StrainX	435970	435608	2574504	52.1	CDS	LGG_02511	complement	LGG_02511	243	basechange	G->A	ggc	acc	30	77	G->T	79	2	78	1	aa change	Conserved protein
173	19	PS11	FM179322_bb	ReferenceStrain	StrainX	435970	435608	2574504	52.1	CDS	LGG_02512	complement	LGG_02512	30	basechange	G->A	agg	aga	30	77	R->R	10	3	10	3	silent	Conserved protein
112	80	PS11	FM179322_bb	ReferenceStrain	StrainX	435967	435605	2574507	52.1	CDS	LGG_02511	complement	LGG_02511	246	basechange	G->A	cgc	act	30	82	R->T	80	2	79	1	aa change	Conserved protein
172	20	PS11	FM179322_bb	ReferenceStrain	StrainX	435967	435605	2574507	52.1	CDS	LGG_02512	complement	LGG_02512	33	basechange	G->A	ccg	cca	30	82	P->P	11	3	11	3	silent	Conserved protein
111	81	PS11	FM179322_bb	ReferenceStrain	StrainX	435954	435592	2574520	52.1	CDS	LGG_02511	complement	LGG_02511	259	basechange	T->C	ggt	gct	30	82	G->A	84	3	83	2	aa change	Conserved protein
171	21	PS11	FM179322_bb	ReferenceStrain	StrainX	435954	435592	2574520	52.1	CDS	LGG_02512	complement	LGG_02512	46	basechange	T->C	ttt	ctt	30	82	F->L	16	1	16	1	aa change	Conserved protein
180	12	PS11	FM179322_bb	ReferenceStrain	StrainX	349699	349399	2660713	41.8	CDS	LGG_02601	forward	ppx	1069	basechange	G->A	ggc	gac	30	83	G->D	357	2	357	2	aa change	Exopolyphosphatase
								2660713	C	T	843249	|	3939	349399	|	1	-1	gi|258506995|ref|NC_013198.1| PS11_contigs_Nremov
181	11	PS11	FM179322_bb	ReferenceStrain	StrainX	345757	345460	2664652	41.3	CDS	LGG_02605	forward	dinF	1347	basechange	G->A	gaa	aaa	30	83	E->K	450	1	450	1	aa change	Na-driven multidrug efflux pump
								2664652	C	T	839310	|	3939	345460	|	1	-1	gi|258506995|ref|NC_013198.1| PS11_contigs_Nremov
182	10	PS11	FM179322_bb	ReferenceStrain	StrainX	262944	262700	2747412	31.4	CDS	LGG_02685	forward	fucI	1728	basechange	G->A	acg	aca	30	83	T->T	576	3	576	3	silent	L-fucose isomerase
								2747412	C	T	2757783	|	7664	185932	|	1	-1	gi|258506995|ref|NC_013198.1| PS11_contigs_Nremov
183	9	PS11	FM179322_bb	ReferenceStrain	StrainX	235735	235507	2774605	28.1	CDS	LGG_02711	forward	LGG_02711	671	basechange	C->T	ttc	ttt	30	83	F->F	224	3	224	3	silent	Conserved membrane protein
								2774605	G	A	2300974	|	3169	235507	|	1	1	gi|258506995|ref|NC_013198.1| PS11_contigs_Nremov
184	8	PS11	FM179322_bb	ReferenceStrain	StrainX	232565	232338	2777774	27.8	CDS	LGG_02715	forward	LGG_02715	537	basechange	G->A	gag	gaa	30	83	E->E	179	3	179	3	silent	Transcriptional antiterminator
								2777774	C	T	2304143	|	3169	232338	|	1	1	gi|258506995|ref|NC_013198.1| PS11_contigs_Nremov
								2787936	C	A	2314305	|	10162	222176	|	1	1	gi|258506995|ref|NC_013198.1| PS11_contigs_Nremov
185	7	PS11	FM179322_bb	ReferenceStrain	StrainX	189331	189129	2820983	22.6	CDS	LGG_02756	forward	fba	406	basechange	G->A	ggg	gag	30	83	G->E	136	2	136	2	aa change	Fructose-bisphosphate aldolase
								2820983	C	T	1177526	|	6820	189129	|	1	-1	gi|258506995|ref|NC_013198.1| PS11_contigs_Nremov
186	6	PS11	FM179322_bb	ReferenceStrain	StrainX	127176	127047	2883065	15.2	CDS	LGG_02817	complement	argG	203	basechange	C->T	gcc	gct	30	83	A->A	68	3	68	3	silent	Argininosuccinate synthase
								2883065	C	T	1115444	|	7929	127047	|	1	-1	gi|258506995|ref|NC_013198.1| PS11_contigs_Nremov
187	5	PS11	FM179322_bb	ReferenceStrain	StrainX	119239	119118	2890994	14.2	Figr	IGR_LGG_02826_LGG_02825	forward		89	basechange	C->T			30	83	/->/	0	0	0	0	unknown			Intergenic between LGG_02826 and wecD
								2890994	G	A	1107515	|	7929	119118	|	1	-1	gi|258506995|ref|NC_013198.1| PS11_contigs_Nremov
188	4	PS11	FM179322_bb	ReferenceStrain	StrainX	110630	110517	2899595	13.2	CDS	LGG_02837	forward	manC	337	basechange	C->T	acc	atc	30	83	T->I	113	2	113	2	aa change	PTS system, mannose-specific IIC component
								2899595	G	A	1098914	|	5724	110517	|	1	-1	gi|258506995|ref|NC_013198.1| PS11_contigs_Nremov
189	3	PS11	FM179322_bb	ReferenceStrain	StrainX	104903	104793	2905319	12.5	CDS	LGG_02842	forward	LGG_02842	130	basechange	C->T	aca	ata	30	83	T->I	44	2	44	2	aa change	Transcriptional regulator, xre family
								2905319	G	A	1093190	|	5724	104793	|	1	-1	gi|258506995|ref|NC_013198.1| PS11_contigs_Nremov
190	2	PS11	FM179322_bb	ReferenceStrain	StrainX	79230	79139	2930973	9.5	CDS	LGG_02868	complement	LGG_02868	1788	basechange	G->A	tgg	tag	30	83	W->*	596	2	596	2	aa change / creates new stop codon :: untranslated, protein ended earlier	Membrane associated transglutaminase-like enzyme
								2930973	G	A	1067536	|	2444	79139	|	1	-1	gi|258506995|ref|NC_013198.1| PS11_contigs_Nremov
191	1	PS11	FM179322_bb	ReferenceStrain	StrainX	32950	32917	2977195	3.9	CDS	LGG_02918	complement	LGG_02918	916	basechange	G->A	gga	gaa	30	83	G->E	306	2	306	2	aa change	Transcriptional regulator
								2977195	G	A	1645398	|	7249	32917	|	1	-1	gi|258506995|ref|NC_013198.1| PS11_contigs_Nremov
								2984444	C	T	1638149	|	7249	25668	|	1	-1	gi|258506995|ref|NC_013198.1| PS11_contigs_Nremov
								2993432	T	C	1629161	|	8988	16680	|	1	-1	gi|258506995|ref|NC_013198.1| PS11_contigs_Nremov
4	188	PS11	FM179322_bb	ReferenceStrain	StrainX	2893001	2890728:2890729	#VALUE!	345.4	Figr	IGR_LGG_00113_LGG_00112	forward		649	insertion	*->G			30	83	/->/	0	0	0	0	unknown			Intergenic between lysC and lysA
13	179	PS11	FM179322_bb	ReferenceStrain	StrainX	2703981	2701882:2701883	#VALUE!	322.9	CDS	LGG_00302	complement	LGG_00302	84	insertion	*->C	gtc	gtc	30	83	V->V	28	2	28	3	frameshift	Conserved protein
16	176	PS11	FM179322_bb	ReferenceStrain	StrainX	2703981	2701882:2701883	#VALUE!	322.9	rRNA	LGG_03012	complement	16S rRNA	484	insertion	*->C			30	83	/->/	0	0	0	0	unknown	16S ribosomal RNA
36	156	PS11	FM179322_bb	ReferenceStrain	StrainX	1138110	1137040:1137041	#VALUE!	135.9	CDS	LGG_01843	forward	LGG_01843	737	insertion	*->A	cgg	agg	30	83	R->R	245	1	246	1	frameshift :: untranslated, protein ended earlier	Putative protein without homology
46	146	PS11	FM179322_bb	ReferenceStrain	StrainX	1138049	1136980:1136981	#VALUE!	135.9	CDS	LGG_01843	forward	LGG_01843	676	insertion	*->T	aaa	taa	30	82	K->*	225	1	226	1	frameshift / creates new stop codon :: untranslated, protein ended earlier	Putative protein without homology
47	145	PS11	FM179322_bb	ReferenceStrain	StrainX	1138046	1136978:1136979	#VALUE!	135.9	CDS	LGG_01843	forward	LGG_01843	673	insertion	*->C	cat	cya	30	78	H->P	224	2	225	1	frameshift :: untranslated, protein ended earlier	Putative protein without homology
51	141	PS11	FM179322_bb	ReferenceStrain	StrainX	1137386	1136320:1136321	#VALUE!	135.8	CDS	LGG_01843	forward	LGG_01843	13	insertion	*->A	cgg	cag	30	83	R->Q	5	1	5	2	frameshift	Putative protein without homology
60	132	PS11	FM179322_bb	ReferenceStrain	StrainX	1137327	1136264:1136265	#VALUE!	135.8	Figr	IGR_LGG_01844_LGG_01843	forward		59	insertion	*->G			30	83	/->/	0	0	0	0	unknown			Intergenic between LGG_01844 and LGG_01843
63	129	PS11	FM179322_bb	ReferenceStrain	StrainX	1137322	1136260:1136261	#VALUE!	135.8	Figr	IGR_LGG_01844_LGG_01843	forward		54	insertion	*->A			30	83	/->/	0	0	0	0	unknown			Intergenic between LGG_01844 and LGG_01843
66	126	PS11	FM179322_bb	ReferenceStrain	StrainX	1137316	1136255:1136256	#VALUE!	135.8	Figr	IGR_LGG_01844_LGG_01843	forward		48	insertion	*->C			30	83	/->/	0	0	0	0	unknown			Intergenic between LGG_01844 and LGG_01843
79	113	PS11	FM179322_bb	ReferenceStrain	StrainX	862455	861586:861587	#VALUE!	103.0	CDS	LGG_02089	forward	LGG_02089	522	insertion	*->G	cga	gcg	30	83	R->A	172	0	172	1	frameshift	Conserved protein
83	109	PS11	FM179322_bb	ReferenceStrain	StrainX	862436	861571:861572	#VALUE!	103.0	CDS	LGG_02089	forward	LGG_02089	503	insertion	*->G	gcc	gcm	30	82	A->A	167	0	167	1	frameshift	Conserved protein
84	108	PS11	FM179322_bb	ReferenceStrain	StrainX	862433	861569:861570	#VALUE!	103.0	CDS	LGG_02089	forward	LGG_02089	500	insertion	*->A	agt	ast	30	82	S->T	166	1	166	1	frameshift	Conserved protein
90	102	PS11	FM179322_bb	ReferenceStrain	StrainX	744380	743691:743692	#VALUE!	88.9	Figr	IGR_LGG_02201_LGG_02200	forward		1155	insertion	*->A			30	83	/->/	0	0	0	0	unknown			Intergenic between LGG_02201 and LGG_02200
94	98	PS11	FM179322_bb	ReferenceStrain	StrainX	744372	743684:743685	#VALUE!	88.9	Figr	IGR_LGG_02201_LGG_02200	forward		1147	insertion	*->G			30	75	/->/	0	0	0	0	unknown			Intergenic between LGG_02201 and LGG_02200
95	97	PS11	FM179322_bb	ReferenceStrain	StrainX	744371	743684:743685	#VALUE!	88.9	Figr	IGR_LGG_02201_LGG_02200	forward		1146	insertion	*->T			30	75	/->/	0	0	0	0	unknown			Intergenic between LGG_02201 and LGG_02200
96	96	PS11	FM179322_bb	ReferenceStrain	StrainX	744368	743683:743684	#VALUE!	88.9	Figr	IGR_LGG_02201_LGG_02200	forward		1143	insertion	*->G			30	80	/->/	0	0	0	0	unknown			Intergenic between LGG_02201 and LGG_02200
98	94	PS11	FM179322_bb	ReferenceStrain	StrainX	744362	743681:743682	#VALUE!	88.9	Figr	IGR_LGG_02201_LGG_02200	forward		1137	insertion	*->A			30	83	/->/	0	0	0	0	unknown			Intergenic between LGG_02201 and LGG_02200
118	74	PS11	FM179322_bb	ReferenceStrain	StrainX	435992	435629:435630	#VALUE!	52.1	CDS	LGG_02511	complement	LGG_02511	221	insertion	*->A	agt	agt	30	67	S->S	72	1	71	1	frameshift	Conserved protein
128	64	PS11	FM179322_bb	ReferenceStrain	StrainX	436017	435653:435654	#VALUE!	52.1	CDS	LGG_02511	complement	LGG_02511	196	insertion	*->C	taa	caa	30	64	*->Q	64	1	63	1	frameshift / destroys stop codon	Conserved protein
135	57	PS11	FM179322_bb	ReferenceStrain	StrainX	436039	435674:435675	#VALUE!	52.1	CDS	LGG_02511	complement	LGG_02511	174	insertion	*->T	acc	ggt	30	45	T->G	57	1	55	3	frameshift	Conserved protein
147	45	PS11	FM179322_bb	ReferenceStrain	StrainX	436071	435701:435702	#VALUE!	52.1	CDS	LGG_02511	complement	LGG_02511	142	insertion	*->C	gtt	act	30	69	V->T	48	1	48	2	frameshift	Conserved protein
178	14	PS11	FM179322_bb	ReferenceStrain	StrainX	435992	435629:435630	#VALUE!	52.1	CDS	LGG_02512	complement	LGG_02512	8	insertion	*->A	aag	aaa	30	67	K->K	3	2	3	3	frameshift	Conserved protein

## Sheet: PS12
Nbr	Nbr2	Strain	# Contig	Reference strain	Mutant strain	Internal contig pos	Position in reference		Map pos in reference	FType	Locus	Direction	Gene name	Distance of SNP	DNA effect	Nucleotide change	Codon in reference	Codon in mutant	Quality reference	Quality mutant	AA change	AA position reference	Codon position reference	AA position mutant	Codon position mutant	Effect of mutation on protein	Product	Function	Note										73130
1	154	PS12	FM179322_bb	ReferenceStrain	StrainX	2938766	2936982	73130	351	CDS	LGG_00065	forward	aes	197	basechange	G->A	ttg	tta	30	83	L->L	66	3	66	3	silent	Alpha/beta hydrolase fold-3												73130
								73130	C	T	980813	|	46244	73130	|	1	1	gi|258506995|ref|NC_013198.1| PS12_contigs_Nremov											Intergenic between LGG_00129 and LGG_00128										138682
2	153	PS12	FM179322_bb	ReferenceStrain	StrainX	2873167	2871430	138682	343.2	Figr	IGR_LGG_00129_LGG_00128	forward		101	basechange	C->T			30	83	/->/	0	0	0	0	unknown			Intergenic between is4 and LGG_00143										138682
								138682	G	A	1046264	|	18509	138682	|	1	1	gi|258506995|ref|NC_013198.1| PS12_contigs_Nremov																					187074
3	152	PS12	FM179322_bb	ReferenceStrain	StrainX	2853278	2851559	158553	340.8	Figr	IGR_LGG_00144_LGG_00143	forward		217	basechange	C->T			30	83	/->/	0	0	0	0	unknown													187074
4	151	PS12	FM179322_bb	ReferenceStrain	StrainX	2824734	2823038	187074	337.4	CDS	LGG_00176	forward	LGG_00176	715	basechange	C->T	tcg	ttg	30	83	S->L	239	2	239	2	aa change	Conserved membrane protein												211395
								187074	G	A	1764327	|	19186	187074	|	1	1	gi|258506995|ref|NC_013198.1| PS12_contigs_Nremov																					211395
5	150	PS12	FM179322_bb	ReferenceStrain	StrainX	2800387	2798717	211395	334.5	CDS	LGG_00199	forward	LGG_00199	32	basechange	G->A	acg	aca	30	83	T->T	11	3	11	3	silent	Conserved protein		Intergenic between glcR and LGG_00293										212262
								211395	C	T	1788648	|	867	211395	|	1	1	gi|258506995|ref|NC_013198.1| PS12_contigs_Nremov																					212262
6	149	PS12	FM179322_bb	ReferenceStrain	StrainX	2799520	2797850	212262	334.4	CDS	LGG_00200	complement	xfp	585	basechange	C->T	cca	tca	30	83	P->S	196	1	196	1	aa change	Phosphoketolase												222298
								212262	C	T	1789515	|	867	212262	|	1	1	gi|258506995|ref|NC_013198.1| PS12_contigs_Nremov																					222298
7	148	PS12	FM179322_bb	ReferenceStrain	StrainX	2789479	2787814	222298	333.2	CDS	LGG_00209	forward	LGG_00209	1131	basechange	G->A	ggt	agt	30	83	G->S	378	1	378	1	aa change	ABC transporter, ATPase and permease component												323948
								222298	C	T	1799551	|	10036	222298	|	1	1	gi|258506995|ref|NC_013198.1| PS12_contigs_Nremov																					323948
8	147	PS12	FM179322_bb	ReferenceStrain	StrainX	2711971	2710355	299757	324	Figr	IGR_LGG_00294_LGG_00293	forward		264	basechange	G->A			30	83	/->/	0	0	0	0	unknown			Intergenic between hsp1 and LGG_00674										433789
9	146	PS12	FM179322_bb	ReferenceStrain	StrainX	2687757	2686164	323948	321.1	CDS	LGG_00322	complement	deoB	498	basechange	C->T	cag	tag	30	83	Q->*	167	1	167	1	aa change / creates new stop codon :: untranslated, protein ended earlier	Phosphopentomutase		Intergenic between tRNA-Cys and LGG_00822										433789
								323948	C	T	2540804	|	11392	323948	|	1	-1	gi|258506995|ref|NC_013198.1| PS12_contigs_Nremov											Intergenic between valS and rex										446787
10	145	PS12	FM179322_bb	ReferenceStrain	StrainX	2577856	2576323	433789	307.9	CDS	LGG_00431	complement	cbiQ	480	basechange	G->A	gca	aca	30	83	A->T	161	1	161	1	aa change	Cobalt transport protein cbiQ		Intergenic between folC and valS										446787
								433789	G	A	2600845	|	12998	342233	|	1	-1	gi|258506995|ref|NC_013198.1| PS12_contigs_Nremov																					511291
11	144	PS12	FM179322_bb	ReferenceStrain	StrainX	2564852	2563325	446787	306.4	CDS	LGG_00444	forward	spaC	1654	basechange	C->T	cct	tct	30	83	P->S	552	1	552	1	aa change	Pilus specific protein, ancillary protein involved in mucus-adhesion, contains von Willebrand factor (VWF) domain												511291
								446787	G	A	2587847	|	1819	355231	|	1	-1	gi|258506995|ref|NC_013198.1| PS12_contigs_Nremov											Intergenic between LGG_01483 and ypsC										687341
12	143	PS12	FM179322_bb	ReferenceStrain	StrainX	2500316	2498821	511291	298.7	CDS	LGG_00501	complement	LGG_00501	692	basechange	G->A	ctg	cta	30	83	L->L	231	3	231	3	silent	Choloylglycine hydrolase		Intergenic between yqeY and phoH										687341
								511291	G	A	2827044	|	2276	116034	|	1	1	gi|258506995|ref|NC_013198.1| PS12_contigs_Nremov																					830338
13	142	PS12	FM179322_bb	ReferenceStrain	StrainX	2396051	2394629	615483	286.2	CDS	LGG_00603	complement	treB	1264	basechange	T->C	ctg	ccg	30	83	L->P	422	2	422	2	aa change	PTS system, beta-glucoside-specific IIABC component												830338
								615483	T	C	752129	|	14496	615483	|	1	-1	gi|258506995|ref|NC_013198.1| PS12_contigs_Nremov																					1259190
14	141	PS12	FM179322_bb	ReferenceStrain	StrainX	2324146	2322771	687341	277.6	Figr	IGR_LGG_00675_LGG_00674	forward		181	basechange	C->T			30	83	/->/	0	0	0	0	unknown													1259190
								687341	G	A	680271	|	25133	680271	|	1	-1	gi|258506995|ref|NC_013198.1| PS12_contigs_Nremov																					1262383
								772270	G	A	595342	|	50965	595342	|	1	-1	gi|258506995|ref|NC_013198.1| PS12_contigs_Nremov																					1262383
15	140	PS12	FM179322_bb	ReferenceStrain	StrainX	2181070	2179774	830338	260.5	Figr	IGR_LGG_02969_LGG_00822	forward		19	basechange	C->T			30	83	/->/	0	0	0	0	unknown													1361607
								830338	G	A	2797751	|	1306	145327	|	1	-1	gi|258506995|ref|NC_013198.1| PS12_contigs_Nremov																					1361607
								1051066	T	C	1405103	|	6223	1051066	|	1	1	gi|258506995|ref|NC_013198.1| PS12_contigs_Nremov																					1410677
16	139	PS12	FM179322_bb	ReferenceStrain	StrainX	1752020	1750922	1259190	209.3	Figr	IGR_LGG_01261_LGG_01260	forward		336	basechange	C->T			30	83	/->/	0	0	0	0	unknown													1410677
								1259190	G	A	274240	|	3193	274240	|	1	-1	gi|258506995|ref|NC_013198.1| PS12_contigs_Nremov																					1488781
17	138	PS12	FM179322_bb	ReferenceStrain	StrainX	1748826	1747729	1262383	208.9	Figr	IGR_LGG_01262_LGG_01261	forward		64	basechange	C->T			30	83	/->/	0	0	0	0	unknown													1488781
								1262383	G	A	271047	|	3193	271047	|	1	-1	gi|258506995|ref|NC_013198.1| PS12_contigs_Nremov																					1570307
18	137	PS12	FM179322_bb	ReferenceStrain	StrainX	1649570	1648505	1361607	197	CDS	LGG_01362	complement	obg	195	basechange	G->A	gat	aat	30	83	D->N	66	1	66	1	aa change	GTP-binding protein												1570307
								1361607	G	A	171949	|	49070	171949	|	1	-1	gi|258506995|ref|NC_013198.1| PS12_contigs_Nremov																					1663079
19	136	PS12	FM179322_bb	ReferenceStrain	StrainX	1600478	1599435	1410677	191.2	CDS	LGG_01409	complement	rnhB	565	basechange	C->T	gcg	gtg	30	83	A->V	189	2	189	2	aa change	Ribonuclease HII												1663079
								1410677	C	T	122879	|	49070	122879	|	1	-1	gi|258506995|ref|NC_013198.1| PS12_contigs_Nremov																					2085912
20	135	PS12	FM179322_bb	ReferenceStrain	StrainX	1522344	1521331	1488781	181.8	Figr	IGR_LGG_01483_LGG_01482	forward		277	basechange	C->T			30	83	/->/	0	0	0	0	unknown													2085912
								1488781	G	A	44775	|	44775	44775	|	1	-1	gi|258506995|ref|NC_013198.1| PS12_contigs_Nremov																					2372249
21	134	PS12	FM179322_bb	ReferenceStrain	StrainX	1440786	1439805	1570307	172.1	Figr	IGR_LGG_01555_LGG_01554	forward		488	basechange	G->A			30	83	/->/	0	0	0	0	unknown			Intergenic between LGG_01844 and LGG_01843										2372249
								1570307	C	T	2463859	|	15172	479219	|	1	-1	gi|258506995|ref|NC_013198.1| PS12_contigs_Nremov											Intergenic between LGG_01844 and LGG_01843										2534103
22	133	PS12	FM179322_bb	ReferenceStrain	StrainX	1347974	1347033	1663079	161	CDS	LGG_01634	forward	mdlB	149	basechange	G->A	atg	ata	30	83	M->I	50	3	50	3	aa change	ABC transporter, multidrug/protein/lipid transporter ATP-binding and permease protein		Intergenic between LGG_01844 and LGG_01843										2534103
								1663079	C	T	1675731	|	7980	1267347	|	1	1	gi|258506995|ref|NC_013198.1| PS12_contigs_Nremov											Intergenic between LGG_01844 and LGG_01843										2549175
23	132	PS12	FM179322_bb	ReferenceStrain	StrainX	1137914	1137054	1873058	135.9	CDS	LGG_01843	forward	LGG_01843	751	basechange	T->C	cct	caa	30	83	P->Q	249	3	250	1	aa change :: untranslated, protein ended earlier	Putative protein without homology		Intergenic between LGG_01844 and LGG_01843										2549175
24	131	PS12	FM179322_bb	ReferenceStrain	StrainX	1137909	1137049	1873063	135.9	CDS	LGG_01843	forward	LGG_01843	746	deletion	C->*	ccg	cac	30	83	P->H	248	1	248	2	frameshift :: untranslated, protein ended earlier	Putative protein without homology		Intergenic between LGG_01844 and LGG_01843										2660713
26	129	PS12	FM179322_bb	ReferenceStrain	StrainX	1137893	1137034	1873078	135.9	CDS	LGG_01843	forward	LGG_01843	730	deletion	A->*	aaa	cca	30	83	K->P	243	1	243	2	frameshift :: untranslated, protein ended earlier	Putative protein without homology		Intergenic between LGG_01844 and LGG_01843										2660713
27	128	PS12	FM179322_bb	ReferenceStrain	StrainX	1137882	1137023	1873089	135.9	CDS	LGG_01843	forward	LGG_01843	719	basechange	C->T	gcc	tcg	30	82	A->S	239	2	240	1	aa change :: untranslated, protein ended earlier	Putative protein without homology		Intergenic between LGG_01844 and LGG_01843										2664652
28	127	PS12	FM179322_bb	ReferenceStrain	StrainX	1137880	1137021	1873091	135.9	CDS	LGG_01843	forward	LGG_01843	717	basechange	A->G	tca	tgg	30	83	S->W	238	3	239	2	aa change :: untranslated, protein ended earlier	Putative protein without homology		Intergenic between LGG_01844 and LGG_01843										2664652
29	126	PS12	FM179322_bb	ReferenceStrain	StrainX	1137879	1137020	1873092	135.9	CDS	LGG_01843	forward	LGG_01843	716	basechange	C->T	tca	tgg	30	83	S->W	238	2	239	1	aa change :: untranslated, protein ended earlier	Putative protein without homology		Intergenic between LGG_01844 and LGG_01843										2747412
30	125	PS12	FM179322_bb	ReferenceStrain	StrainX	1137866	1137007	1873105	135.9	CDS	LGG_01843	forward	LGG_01843	703	basechange	C->A	cgt	gga	30	83	R->G	234	1	234	3	aa change	Putative protein without homology		Intergenic between LGG_01844 and LGG_01843										2747412
31	124	PS12	FM179322_bb	ReferenceStrain	StrainX	1137864	1137005	1873107	135.9	CDS	LGG_01843	forward	LGG_01843	701	basechange	T->G	ctg	gga	30	83	L->G	233	2	234	1	aa change	Putative protein without homology		Intergenic between LGG_01844 and LGG_01843										2774605
32	123	PS12	FM179322_bb	ReferenceStrain	StrainX	1137860	1137002	1873110	135.9	CDS	LGG_01843	forward	LGG_01843	697	basechange	G->A	agt	atc	30	83	S->I	232	2	233	1	aa change	Putative protein without homology		Intergenic between LGG_01844 and LGG_01843										2774605
33	122	PS12	FM179322_bb	ReferenceStrain	StrainX	1137859	1137001	1873111	135.9	CDS	LGG_01843	forward	LGG_01843	696	basechange	A->G	agt	ggg	30	82	S->G	232	1	232	3	aa change	Putative protein without homology		Intergenic between LGG_01844 and LGG_01843										2777774
34	121	PS12	FM179322_bb	ReferenceStrain	StrainX	1137858	1137000	1873112	135.9	CDS	LGG_01843	forward	LGG_01843	695	basechange	A->G	aga	ggg	30	83	R->G	231	3	232	2	aa change	Putative protein without homology		Intergenic between LGG_01844 and LGG_01843										2777774
35	120	PS12	FM179322_bb	ReferenceStrain	StrainX	1137848	1136990	1873122	135.9	CDS	LGG_01843	forward	LGG_01843	685	basechange	G->A	cgc	acc	30	83	R->T	228	2	229	1	aa change	Putative protein without homology		Intergenic between LGG_01844 and LGG_01843										2820983
37	118	PS12	FM179322_bb	ReferenceStrain	StrainX	1137836	1136979	1873133	135.9	CDS	LGG_01843	forward	LGG_01843	673	basechange	T->C	cat	cat	30	83	H->H	224	3	225	1	silent	Putative protein without homology		Intergenic between LGG_01844 and LGG_01843										2820983
40	115	PS12	FM179322_bb	ReferenceStrain	StrainX	1137169	1136314	1873798	135.8	CDS	LGG_01843	forward	LGG_01843	6	deletion	A->*	aaa	aag	30	82	K->K	3	1	3	0	frameshift	Putative protein without homology		Intergenic between LGG_01844 and LGG_01843										2890994
41	114	PS12	FM179322_bb	ReferenceStrain	StrainX	1137158	1136303	1873809	135.8	Figr	IGR_LGG_01844_LGG_01843	forward		98	basechange	C->T			30	82	/->/	0	0	0	0	unknown			Intergenic between LGG_01844 and LGG_01843										2890994
42	113	PS12	FM179322_bb	ReferenceStrain	StrainX	1137156	1136301	1873811	135.8	Figr	IGR_LGG_01844_LGG_01843	forward		96	basechange	A->G			30	83	/->/	0	0	0	0	unknown			Intergenic between LGG_01844 and LGG_01843										2899595
43	112	PS12	FM179322_bb	ReferenceStrain	StrainX	1137155	1136300	1873812	135.8	Figr	IGR_LGG_01844_LGG_01843	forward		95	basechange	C->T			30	83	/->/	0	0	0	0	unknown			Intergenic between LGG_01844 and LGG_01843										2899595
44	111	PS12	FM179322_bb	ReferenceStrain	StrainX	1137142	1136287	1873825	135.8	Figr	IGR_LGG_01844_LGG_01843	forward		82	basechange	C->A			30	79	/->/	0	0	0	0	unknown			Intergenic between LGG_01848 and LGG_01847										2905319
45	110	PS12	FM179322_bb	ReferenceStrain	StrainX	1137140	1136285	1873827	135.8	Figr	IGR_LGG_01844_LGG_01843	forward		80	basechange	T->G			30	83	/->/	0	0	0	0	unknown			Intergenic between LGG_01848 and LGG_01847										2905319
46	109	PS12	FM179322_bb	ReferenceStrain	StrainX	1137137	1136282	1873830	135.8	Figr	IGR_LGG_01844_LGG_01843	forward		77	basechange	G->A			30	83	/->/	0	0	0	0	unknown			Intergenic between LGG_01848 and LGG_01847										2930973
47	108	PS12	FM179322_bb	ReferenceStrain	StrainX	1137136	1136281	1873831	135.8	Figr	IGR_LGG_01844_LGG_01843	forward		76	basechange	A->G			30	83	/->/	0	0	0	0	unknown			Intergenic between LGG_01848 and LGG_01847										2930973
48	107	PS12	FM179322_bb	ReferenceStrain	StrainX	1137135	1136280	1873832	135.8	Figr	IGR_LGG_01844_LGG_01843	forward		75	basechange	A->G			30	83	/->/	0	0	0	0	unknown			Intergenic between LGG_01854 and ABC-SBP										2977195
49	106	PS12	FM179322_bb	ReferenceStrain	StrainX	1137125	1136270	1873842	135.8	Figr	IGR_LGG_01844_LGG_01843	forward		65	basechange	G->A			30	83	/->/	0	0	0	0	unknown													2977195
51	104	PS12	FM179322_bb	ReferenceStrain	StrainX	1137116	1136262	1873850	135.8	Figr	IGR_LGG_01844_LGG_01843	forward		56	basechange	G->A			30	83	/->/	0	0	0	0	unknown			Intergenic between clpL and spxA
52	103	PS12	FM179322_bb	ReferenceStrain	StrainX	1137115	1136261	1873851	135.8	Figr	IGR_LGG_01844_LGG_01843	forward		55	basechange	C->T			30	83	/->/	0	0	0	0	unknown													68
54	101	PS12	FM179322_bb	ReferenceStrain	StrainX	1137111	1136258	1873854	135.8	Figr	IGR_LGG_01844_LGG_01843	forward		51	basechange	G->A			30	83	/->/	0	0	0	0	unknown													34
55	100	PS12	FM179322_bb	ReferenceStrain	StrainX	1137110	1136257	1873855	135.8	Figr	IGR_LGG_01844_LGG_01843	forward		50	basechange	T->C			30	83	/->/	0	0	0	0	unknown
57	98	PS12	FM179322_bb	ReferenceStrain	StrainX	1137099	1136247	1873865	135.8	Figr	IGR_LGG_01844_LGG_01843	forward		39	basechange	C->T			30	82	/->/	0	0	0	0	unknown
58	97	PS12	FM179322_bb	ReferenceStrain	StrainX	1137098	1136246	1873866	135.8	Figr	IGR_LGG_01844_LGG_01843	forward		38	basechange	T->C			30	83	/->/	0	0	0	0	unknown
59	96	PS12	FM179322_bb	ReferenceStrain	StrainX	1137096	1136244	1873868	135.8	Figr	IGR_LGG_01844_LGG_01843	forward		36	basechange	C->G			30	83	/->/	0	0	0	0	unknown
60	95	PS12	FM179322_bb	ReferenceStrain	StrainX	1137093	1136241	1873871	135.8	Figr	IGR_LGG_01844_LGG_01843	forward		33	basechange	G->C			30	83	/->/	0	0	0	0	unknown
61	94	PS12	FM179322_bb	ReferenceStrain	StrainX	1137085	1136233	1873879	135.8	Figr	IGR_LGG_01844_LGG_01843	forward		25	basechange	A->G			30	83	/->/	0	0	0	0	unknown
62	93	PS12	FM179322_bb	ReferenceStrain	StrainX	1133616	1132769	1877343	135.4	Figr	IGR_LGG_01848_LGG_01847	forward		78	basechange	A->T			30	83	/->/	0	0	0	0	unknown
63	92	PS12	FM179322_bb	ReferenceStrain	StrainX	1133615	1132768	1877344	135.4	Figr	IGR_LGG_01848_LGG_01847	forward		77	basechange	C->T			30	83	/->/	0	0	0	0	unknown
64	91	PS12	FM179322_bb	ReferenceStrain	StrainX	1133611	1132764	1877348	135.4	Figr	IGR_LGG_01848_LGG_01847	forward		73	basechange	C->T			30	83	/->/	0	0	0	0	unknown
65	90	PS12	FM179322_bb	ReferenceStrain	StrainX	1133585	1132738	1877374	135.4	Figr	IGR_LGG_01848_LGG_01847	forward		47	basechange	G->C			30	83	/->/	0	0	0	0	unknown
66	89	PS12	FM179322_bb	ReferenceStrain	StrainX	1127715	1126870	1883242	134.7	Figr	IGR_LGG_01854_LGG_01853	forward		92	basechange	G->T			30	83	/->/	0	0	0	0	unknown
								1883242	C	A	2314042	|	4484	629036	|	1	1	gi|258506995|ref|NC_013198.1| PS12_contigs_Nremov											Intergenic between LGG_02201 and LGG_02200
67	88	PS12	FM179322_bb	ReferenceStrain	StrainX	1009060	1008276	2001836	120.5	CDS	LGG_01957	forward	is49	490	deletion	T->*	gat	gat	30	67	D->D	163	3	163	2	frameshift	Transposase		Intergenic between LGG_02201 and LGG_02200
68	87	PS12	FM179322_bb	ReferenceStrain	StrainX	924950	924200	2085912	110.5	Figr	IGR_LGG_02035_LGG_02034	forward		326	basechange	C->T			30	83	/->/	0	0	0	0	unknown			Intergenic between LGG_02201 and LGG_02200
								2085912	G	A	2853103	|	1040	89975	|	1	-1	gi|258506995|ref|NC_013198.1| PS12_contigs_Nremov											Intergenic between LGG_02201 and LGG_02200
76	79	PS12	FM179322_bb	ReferenceStrain	StrainX	850446	849755	2160357	101.6	CDS	LGG_02095	complement	LGG_02095	1723	basechange	A->T	cga	cgt	30	83	R->R	574	3	574	3	silent	Adenine-specific methyltransferase, Type II restriction enzyme, methylase subunit		Intergenic between LGG_02201 and LGG_02200
75	80	PS12	FM179322_bb	ReferenceStrain	StrainX	850441	849751	2160361	101.6	CDS	LGG_02095	complement	LGG_02095	1728	basechange	C->G	cgg	gyy	30	83	R->A	576	1	576	1	aa change	Adenine-specific methyltransferase, Type II restriction enzyme, methylase subunit		Intergenic between LGG_02201 and LGG_02200
74	81	PS12	FM179322_bb	ReferenceStrain	StrainX	850438	849748	2160364	101.6	CDS	LGG_02095	complement	LGG_02095	1731	basechange	C->A	cca	att	30	83	P->I	577	1	577	1	aa change	Adenine-specific methyltransferase, Type II restriction enzyme, methylase subunit		Intergenic between LGG_02201 and LGG_02200
73	82	PS12	FM179322_bb	ReferenceStrain	StrainX	850437	849747	2160365	101.6	CDS	LGG_02095	complement	LGG_02095	1732	basechange	C->T	cca	att	30	83	P->I	577	2	577	2	aa change	Adenine-specific methyltransferase, Type II restriction enzyme, methylase subunit		Intergenic between LGG_02201 and LGG_02200
72	83	PS12	FM179322_bb	ReferenceStrain	StrainX	850436	849746	2160366	101.6	CDS	LGG_02095	complement	LGG_02095	1733	basechange	A->T	cca	att	30	83	P->I	577	3	577	3	aa change	Adenine-specific methyltransferase, Type II restriction enzyme, methylase subunit		Intergenic between LGG_02201 and LGG_02200
77	78	PS12	FM179322_bb	ReferenceStrain	StrainX	847498	846846	2163266	101.2	CDS	LGG_02097	forward	LGG_02097	2263	basechange	T->A	att	yya	30	83	I->P	754	3	754	3	aa change	Adenine-specific methyltransferase, Type II restriction enzyme		Intergenic between LGG_02201 and LGG_02200
78	77	PS12	FM179322_bb	ReferenceStrain	StrainX	847495	846843	2163269	101.2	CDS	LGG_02097	forward	LGG_02097	2260	basechange	T->G	gtt	crg	30	83	V->Q	753	3	753	3	aa change	Adenine-specific methyltransferase, Type II restriction enzyme		Intergenic between LGG_02201 and LGG_02200
79	76	PS12	FM179322_bb	ReferenceStrain	StrainX	847493	846841	2163271	101.2	CDS	LGG_02097	forward	LGG_02097	2258	basechange	G->C	gtt	crg	30	83	V->Q	753	1	753	1	aa change	Adenine-specific methyltransferase, Type II restriction enzyme		Intergenic between LGG_02201 and LGG_02200
80	75	PS12	FM179322_bb	ReferenceStrain	StrainX	847492	846840	2163272	101.2	CDS	LGG_02097	forward	LGG_02097	2257	basechange	A->T	tca	tct	30	83	S->S	752	3	752	3	silent	Adenine-specific methyltransferase, Type II restriction enzyme		Intergenic between LGG_02201 and LGG_02200
81	74	PS12	FM179322_bb	ReferenceStrain	StrainX	847489	846837	2163275	101.2	CDS	LGG_02097	forward	LGG_02097	2254	basechange	T->A	cgt	cga	30	80	R->R	751	3	751	3	silent	Adenine-specific methyltransferase, Type II restriction enzyme		Intergenic between LGG_02201 and LGG_02200
84	71	PS12	FM179322_bb	ReferenceStrain	StrainX	744241	743691	2266421	88.9	Figr	IGR_LGG_02201_LGG_02200	forward		1140	deletion	G->*			30	76	/->/	0	0	0	0	unknown			Intergenic between LGG_02201 and LGG_02200
85	70	PS12	FM179322_bb	ReferenceStrain	StrainX	744240	743690	2266422	88.9	Figr	IGR_LGG_02201_LGG_02200	forward		1139	deletion	A->*			30	76	/->/	0	0	0	0	unknown			Intergenic between LGG_02201 and LGG_02200
86	69	PS12	FM179322_bb	ReferenceStrain	StrainX	744237	743687	2266425	88.9	Figr	IGR_LGG_02201_LGG_02200	forward		1136	basechange	G->C			30	83	/->/	0	0	0	0	unknown			Intergenic between LGG_02201 and LGG_02200
87	68	PS12	FM179322_bb	ReferenceStrain	StrainX	744236	743686	2266426	88.9	Figr	IGR_LGG_02201_LGG_02200	forward		1135	basechange	G->A			30	83	/->/	0	0	0	0	unknown
88	67	PS12	FM179322_bb	ReferenceStrain	StrainX	744235	743685	2266427	88.9	Figr	IGR_LGG_02201_LGG_02200	forward		1134	basechange	G->C			30	82	/->/	0	0	0	0	unknown
90	65	PS12	FM179322_bb	ReferenceStrain	StrainX	744229	743681	2266431	88.9	Figr	IGR_LGG_02201_LGG_02200	forward		1128	basechange	T->G			30	72	/->/	0	0	0	0	unknown
91	64	PS12	FM179322_bb	ReferenceStrain	StrainX	744228	743680	2266432	88.9	Figr	IGR_LGG_02201_LGG_02200	forward		1127	deletion	T->*			30	83	/->/	0	0	0	0	unknown
92	63	PS12	FM179322_bb	ReferenceStrain	StrainX	744225	743677	2266435	88.9	Figr	IGR_LGG_02201_LGG_02200	forward		1124	deletion	A->*			30	64	/->/	0	0	0	0	unknown
93	62	PS12	FM179322_bb	ReferenceStrain	StrainX	744224	743676	2266436	88.9	Figr	IGR_LGG_02201_LGG_02200	forward		1123	deletion	G->*			30	69	/->/	0	0	0	0	unknown
94	61	PS12	FM179322_bb	ReferenceStrain	StrainX	744221	743673	2266439	88.9	Figr	IGR_LGG_02201_LGG_02200	forward		1120	basechange	G->A			30	83	/->/	0	0	0	0	unknown
95	60	PS12	FM179322_bb	ReferenceStrain	StrainX	744218	743670	2266442	88.9	Figr	IGR_LGG_02201_LGG_02200	forward		1117	deletion	G->*			30	71	/->/	0	0	0	0	unknown
								2352641	A	G	376754	|	255	376754	|	1	1	gi|258506995|ref|NC_013198.1| PS12_contigs_Nremov
								2352896	C	G	377009	|	3	377009	|	1	1	gi|258506995|ref|NC_013198.1| PS12_contigs_Nremov
								2352899	A	C	377012	|	3	377012	|	1	1	gi|258506995|ref|NC_013198.1| PS12_contigs_Nremov
								2352902	A	G	377015	|	3	377015	|	1	1	gi|258506995|ref|NC_013198.1| PS12_contigs_Nremov
								2352905	A	G	377018	|	3	377018	|	1	1	gi|258506995|ref|NC_013198.1| PS12_contigs_Nremov
								2352965	A	T	377078	|	60	377078	|	1	1	gi|258506995|ref|NC_013198.1| PS12_contigs_Nremov
								2353382	G	A	377495	|	9	377495	|	1	1	gi|258506995|ref|NC_013198.1| PS12_contigs_Nremov
								2353391	C	T	377504	|	9	377504	|	1	1	gi|258506995|ref|NC_013198.1| PS12_contigs_Nremov
99	56	PS12	FM179322_bb	ReferenceStrain	StrainX	638291	637863	2372249	76.2	CDS	LGG_02296	forward	rtpR	647	basechange	C->T	gcc	gtc	30	83	A->V	216	2	216	2	aa change	Adenosylcobalamin-dependent ribonucleoside-triphosphate reductase
								2372249	G	A	396362	|	4932	396362	|	1	1	gi|258506995|ref|NC_013198.1| PS12_contigs_Nremov
								2399068	A	G	423181	|	93	423181	|	1	1	gi|258506995|ref|NC_013198.1| PS12_contigs_Nremov
								2399161	A	C	423274	|	2	423274	|	1	1	gi|258506995|ref|NC_013198.1| PS12_contigs_Nremov
								2399163	G	T	423276	|	2	423276	|	1	1	gi|258506995|ref|NC_013198.1| PS12_contigs_Nremov
								2399168	C	A	423281	|	1	423281	|	1	1	gi|258506995|ref|NC_013198.1| PS12_contigs_Nremov
								2399169	A	C	423282	|	1	423282	|	1	1	gi|258506995|ref|NC_013198.1| PS12_contigs_Nremov
								2399186	A	C	423299	|	1	423299	|	1	1	gi|258506995|ref|NC_013198.1| PS12_contigs_Nremov
								2399187	G	A	423300	|	1	423300	|	1	1	gi|258506995|ref|NC_013198.1| PS12_contigs_Nremov
								2399190	A	C	423303	|	1	423303	|	1	1	gi|258506995|ref|NC_013198.1| PS12_contigs_Nremov
								2399191	C	T	423304	|	1	423304	|	1	1	gi|258506995|ref|NC_013198.1| PS12_contigs_Nremov
								2399201	G	T	423314	|	5	423314	|	1	1	gi|258506995|ref|NC_013198.1| PS12_contigs_Nremov											Intergenic between LGG_02512 and LGG_02511
								2399206	C	A	423319	|	3	423319	|	1	1	gi|258506995|ref|NC_013198.1| PS12_contigs_Nremov											Intergenic between LGG_02512 and LGG_02511
								2399209	G	T	423322	|	3	423322	|	1	1	gi|258506995|ref|NC_013198.1| PS12_contigs_Nremov											Intergenic between LGG_02512 and LGG_02511
								2399215	G	C	423328	|	5	423328	|	1	1	gi|258506995|ref|NC_013198.1| PS12_contigs_Nremov											Intergenic between LGG_02512 and LGG_02511
								2399220	A	C	423333	|	5	423333	|	1	1	gi|258506995|ref|NC_013198.1| PS12_contigs_Nremov											Intergenic between LGG_02512 and LGG_02511
								2399225	G	C	423338	|	5	423338	|	1	1	gi|258506995|ref|NC_013198.1| PS12_contigs_Nremov											Intergenic between LGG_02512 and LGG_02511
100	55	PS12	FM179322_bb	ReferenceStrain	StrainX	476361	476009	2534103	56.9	CDS	LGG_02465	forward	infA	158	basechange	G->A	gtg	gta	30	83	V->V	53	3	53	3	silent	Translation initiation factor IF-1		Intergenic between LGG_02512 and LGG_02511
								2534103	C	T	2369087	|	12660	476009	|	1	1	gi|258506995|ref|NC_013198.1| PS12_contigs_Nremov											Intergenic between LGG_02512 and LGG_02511
101	54	PS12	FM179322_bb	ReferenceStrain	StrainX	461279	460937	2549175	55.1	CDS	LGG_02493	forward	fusA	1785	basechange	G->A	tcg	tca	30	83	S->S	595	3	595	3	silent	Protein Translation Elongation Factor G (EF-G)
								2549175	C	T	2384159	|	15072	460937	|	1	1	gi|258506995|ref|NC_013198.1| PS12_contigs_Nremov
125	30	PS12	FM179322_bb	ReferenceStrain	StrainX	436085	435768	2574344	52.1	CDS	LGG_02511	complement	LGG_02511	75	basechange	A->G	aaa	gga	30	83	K->G	26	1	26	1	aa change	Conserved protein
124	31	PS12	FM179322_bb	ReferenceStrain	StrainX	436084	435767	2574345	52.1	CDS	LGG_02511	complement	LGG_02511	76	basechange	A->G	aaa	gga	30	82	K->G	26	2	26	2	aa change	Conserved protein
123	32	PS12	FM179322_bb	ReferenceStrain	StrainX	436069	435752	2574360	52.1	CDS	LGG_02511	complement	LGG_02511	91	basechange	A->G	gac	ggc	30	83	D->G	31	2	31	2	aa change	Conserved protein
122	33	PS12	FM179322_bb	ReferenceStrain	StrainX	436065	435748	2574364	52.1	CDS	LGG_02511	complement	LGG_02511	95	basechange	T->C	ctt	ctc	30	83	L->L	32	3	32	3	silent	Conserved protein
121	34	PS12	FM179322_bb	ReferenceStrain	StrainX	436064	435747	2574365	52.1	CDS	LGG_02511	complement	LGG_02511	96	basechange	A->G	aaa	gaa	30	80	K->E	33	1	33	1	aa change	Conserved protein
120	35	PS12	FM179322_bb	ReferenceStrain	StrainX	436048	435731	2574381	52.1	CDS	LGG_02511	complement	LGG_02511	112	basechange	T->C	gtc	gcc	30	82	V->A	38	2	38	2	aa change	Conserved protein
119	36	PS12	FM179322_bb	ReferenceStrain	StrainX	436038	435721	2574391	52.1	CDS	LGG_02511	complement	LGG_02511	122	basechange	C->T	atc	att	30	82	I->I	41	3	41	3	silent	Conserved protein
118	37	PS12	FM179322_bb	ReferenceStrain	StrainX	436037	435720	2574392	52.1	CDS	LGG_02511	complement	LGG_02511	123	basechange	A->G	agg	gtg	30	80	R->V	42	1	42	1	aa change	Conserved protein
117	38	PS12	FM179322_bb	ReferenceStrain	StrainX	436036	435719	2574393	52.1	CDS	LGG_02511	complement	LGG_02511	124	basechange	G->T	agg	gtg	30	82	R->V	42	2	42	2	aa change	Conserved protein
116	39	PS12	FM179322_bb	ReferenceStrain	StrainX	436032	435715	2574397	52.1	CDS	LGG_02511	complement	LGG_02511	128	basechange	T->C	ttt	ttc	30	83	F->F	43	3	43	3	silent	Conserved protein
115	40	PS12	FM179322_bb	ReferenceStrain	StrainX	436031	435714	2574398	52.1	CDS	LGG_02511	complement	LGG_02511	129	basechange	A->G	aag	gag	30	68	K->E	44	1	44	1	aa change	Conserved protein
114	41	PS12	FM179322_bb	ReferenceStrain	StrainX	436025	435708	2574404	52.1	CDS	LGG_02511	complement	LGG_02511	135	basechange	G->A	gct	act	30	75	A->T	46	1	46	1	aa change	Conserved protein
113	42	PS12	FM179322_bb	ReferenceStrain	StrainX	436021	435704	2574408	52.1	CDS	LGG_02511	complement	LGG_02511	139	basechange	G->A	tgt	tac	30	80	C->Y	47	2	47	2	aa change	Conserved protein
112	43	PS12	FM179322_bb	ReferenceStrain	StrainX	436020	435703	2574409	52.1	CDS	LGG_02511	complement	LGG_02511	140	basechange	T->C	tgt	tac	30	82	C->Y	47	3	47	3	aa change	Conserved protein
111	44	PS12	FM179322_bb	ReferenceStrain	StrainX	436019	435702	2574410	52.1	CDS	LGG_02511	complement	LGG_02511	141	basechange	G->A	gtt	act	30	81	V->T	48	1	48	1	aa change	Conserved protein		Intergenic between LGG_02826 and wecD
109	46	PS12	FM179322_bb	ReferenceStrain	StrainX	436014	435698	2574414	52.1	CDS	LGG_02511	complement	LGG_02511	146	basechange	T->G	ctg	tcg	30	0	L->S	49	2	49	3	aa change	Conserved protein
108	47	PS12	FM179322_bb	ReferenceStrain	StrainX	436013	435697	2574415	52.1	CDS	LGG_02511	complement	LGG_02511	147	deletion	G->*	ctg	rat	30	0	L->N	49	3	50	0	frameshift	Conserved protein
107	48	PS12	FM179322_bb	ReferenceStrain	StrainX	436011	435695	2574417	52.1	CDS	LGG_02511	complement	LGG_02511	149	deletion	T->*	gtt	rat	30	0	V->N	50	2	50	1	frameshift	Conserved protein
106	49	PS12	FM179322_bb	ReferenceStrain	StrainX	436010	435694	2574418	52.1	CDS	LGG_02511	complement	LGG_02511	150	deletion	T->*	gtt	rat	30	0	V->N	50	3	50	1	frameshift	Conserved protein
105	50	PS12	FM179322_bb	ReferenceStrain	StrainX	436009	435693	2574419	52.1	CDS	LGG_02511	complement	LGG_02511	151	deletion	T->*	tat	rat	30	0	Y->N	51	1	50	1	frameshift	Conserved protein
104	51	PS12	FM179322_bb	ReferenceStrain	StrainX	436006	435690	2574422	52.1	CDS	LGG_02511	complement	LGG_02511	154	basechange	G->C	gcc	ccc	30	0	A->P	52	1	51	1	aa change	Conserved protein
103	52	PS12	FM179322_bb	ReferenceStrain	StrainX	436003	435687	2574425	52.1	CDS	LGG_02511	complement	LGG_02511	157	basechange	C->T	cat	taa	30	0	H->*	53	1	52	1	aa change / creates new stop codon :: untranslated, protein ended earlier	Conserved protein
102	53	PS12	FM179322_bb	ReferenceStrain	StrainX	436001	435685	2574427	52.1	CDS	LGG_02511	complement	LGG_02511	159	deletion	T->*	cat	taa	30	0	H->*	53	3	52	2	frameshift / creates new stop codon :: untranslated, protein ended earlier	Conserved protein
126	29	PS12	FM179322_bb	ReferenceStrain	StrainX	435967	435651	2574461	52.1	Figr	IGR_LGG_02512_LGG_02511	forward		13	basechange	C->T			30	10	/->/	0	0	0	0	unknown
127	28	PS12	FM179322_bb	ReferenceStrain	StrainX	435965	435649	2574463	52.1	Figr	IGR_LGG_02512_LGG_02511	forward		11	deletion	T->*			30	10	/->/	0	0	0	0	unknown
128	27	PS12	FM179322_bb	ReferenceStrain	StrainX	435963	435647	2574465	52.1	Figr	IGR_LGG_02512_LGG_02511	forward		9	basechange	G->A			30	0	/->/	0	0	0	0	unknown
129	26	PS12	FM179322_bb	ReferenceStrain	StrainX	435960	435644	2574468	52.1	Figr	IGR_LGG_02512_LGG_02511	forward		6	basechange	T->C			30	55	/->/	0	0	0	0	unknown
130	25	PS12	FM179322_bb	ReferenceStrain	StrainX	435959	435643	2574469	52.1	Figr	IGR_LGG_02512_LGG_02511	forward		5	basechange	T->C			30	43	/->/	0	0	0	0	unknown
131	24	PS12	FM179322_bb	ReferenceStrain	StrainX	435958	435642	2574470	52.1	Figr	IGR_LGG_02512_LGG_02511	forward		4	basechange	T->A			30	54	/->/	0	0	0	0	unknown
132	23	PS12	FM179322_bb	ReferenceStrain	StrainX	435957	435641	2574471	52.1	Figr	IGR_LGG_02512_LGG_02511	forward		3	basechange	G->A			30	64	/->/	0	0	0	0	unknown
133	22	PS12	FM179322_bb	ReferenceStrain	StrainX	435954	435638	2574474	52.1	Figr	IGR_LGG_02512_LGG_02511	forward		0	basechange	T->C			30	48	/->/	0	0	0	0	unknown
142	13	PS12	FM179322_bb	ReferenceStrain	StrainX	435949	435633	2574479	52.1	CDS	LGG_02512	complement	LGG_02512	4	basechange	C->T	gcc	gtc	30	63	A->V	2	2	2	2	aa change	Conserved protein
140	15	PS12	FM179322_bb	ReferenceStrain	StrainX	435939	435624	2574488	52.1	CDS	LGG_02512	complement	LGG_02512	14	deletion	G->*	ggg	cga	30	58	G->R	5	2	5	2	frameshift	Conserved protein
139	16	PS12	FM179322_bb	ReferenceStrain	StrainX	435938	435623	2574489	52.1	CDS	LGG_02512	complement	LGG_02512	15	basechange	G->A	ggg	cga	30	67	G->R	5	3	5	3	aa change	Conserved protein
138	17	PS12	FM179322_bb	ReferenceStrain	StrainX	435937	435622	2574490	52.1	CDS	LGG_02512	complement	LGG_02512	16	basechange	C->T	cca	tca	30	55	P->S	6	1	6	1	aa change	Conserved protein
137	18	PS12	FM179322_bb	ReferenceStrain	StrainX	435931	435616	2574496	52.1	CDS	LGG_02512	complement	LGG_02512	22	basechange	G->C	ggt	cgt	30	61	G->R	8	1	8	1	aa change	Conserved protein
136	19	PS12	FM179322_bb	ReferenceStrain	StrainX	435923	435608	2574504	52.1	CDS	LGG_02512	complement	LGG_02512	30	basechange	G->A	agg	aga	30	72	R->R	10	3	10	3	silent	Conserved protein
135	20	PS12	FM179322_bb	ReferenceStrain	StrainX	435920	435605	2574507	52.1	CDS	LGG_02512	complement	LGG_02512	33	basechange	G->A	ccg	cca	30	64	P->P	11	3	11	3	silent	Conserved protein
134	21	PS12	FM179322_bb	ReferenceStrain	StrainX	435907	435592	2574520	52.1	CDS	LGG_02512	complement	LGG_02512	46	basechange	T->C	ttt	ctt	30	82	F->L	16	1	16	1	aa change	Conserved protein
143	12	PS12	FM179322_bb	ReferenceStrain	StrainX	349659	349399	2660713	41.8	CDS	LGG_02601	forward	ppx	1069	basechange	G->A	ggc	gac	30	83	G->D	357	2	357	2	aa change	Exopolyphosphatase
								2660713	C	T	842928	|	3939	349399	|	1	-1	gi|258506995|ref|NC_013198.1| PS12_contigs_Nremov
144	11	PS12	FM179322_bb	ReferenceStrain	StrainX	345719	345460	2664652	41.3	CDS	LGG_02605	forward	dinF	1348	basechange	G->A	gaa	aaa	30	83	E->K	450	1	450	1	aa change	Na-driven multidrug efflux pump
								2664652	C	T	838989	|	3939	345460	|	1	-1	gi|258506995|ref|NC_013198.1| PS12_contigs_Nremov
145	10	PS12	FM179322_bb	ReferenceStrain	StrainX	262890	262700	2747412	31.4	CDS	LGG_02685	forward	fucI	1727	basechange	G->A	acg	aca	30	83	T->T	576	3	576	3	silent	L-fucose isomerase
								2747412	C	T	2756471	|	7664	186607	|	1	-1	gi|258506995|ref|NC_013198.1| PS12_contigs_Nremov
146	9	PS12	FM179322_bb	ReferenceStrain	StrainX	235685	235507	2774605	28.1	CDS	LGG_02711	forward	LGG_02711	671	basechange	C->T	ttc	ttt	30	83	F->F	224	3	224	3	silent	Conserved membrane protein
								2774605	G	A	2271306	|	3169	235507	|	1	1	gi|258506995|ref|NC_013198.1| PS12_contigs_Nremov
147	8	PS12	FM179322_bb	ReferenceStrain	StrainX	232515	232338	2777774	27.8	CDS	LGG_02715	forward	LGG_02715	538	basechange	G->A	gag	gaa	30	83	E->E	179	3	179	3	silent	Transcriptional antiterminator
								2777774	C	T	2274475	|	3169	232338	|	1	1	gi|258506995|ref|NC_013198.1| PS12_contigs_Nremov
148	7	PS12	FM179322_bb	ReferenceStrain	StrainX	189275	189129	2820983	22.6	CDS	LGG_02756	forward	fba	406	basechange	G->A	ggg	gag	30	83	G->E	136	2	136	2	aa change	Fructose-bisphosphate aldolase
								2820983	C	T	1177205	|	6820	189129	|	1	-1	gi|258506995|ref|NC_013198.1| PS12_contigs_Nremov
149	6	PS12	FM179322_bb	ReferenceStrain	StrainX	127157	127047	2883065	15.2	CDS	LGG_02817	complement	argG	203	basechange	C->T	gcc	gct	30	83	A->A	68	3	68	3	silent	Argininosuccinate synthase
								2883065	C	T	1115123	|	7929	127047	|	1	-1	gi|258506995|ref|NC_013198.1| PS12_contigs_Nremov
150	5	PS12	FM179322_bb	ReferenceStrain	StrainX	119228	119118	2890994	14.2	Figr	IGR_LGG_02826_LGG_02825	forward		89	basechange	C->T			30	83	/->/	0	0	0	0	unknown
								2890994	G	A	1107194	|	7929	119118	|	1	-1	gi|258506995|ref|NC_013198.1| PS12_contigs_Nremov
151	4	PS12	FM179322_bb	ReferenceStrain	StrainX	110623	110517	2899595	13.2	CDS	LGG_02837	forward	manC	337	basechange	C->T	acc	atc	30	83	T->I	113	2	113	2	aa change	PTS system, mannose-specific IIC component
								2899595	G	A	1098593	|	5724	110517	|	1	-1	gi|258506995|ref|NC_013198.1| PS12_contigs_Nremov
152	3	PS12	FM179322_bb	ReferenceStrain	StrainX	104896	104793	2905319	12.5	CDS	LGG_02842	forward	LGG_02842	130	basechange	C->T	aca	ata	30	83	T->I	44	2	44	2	aa change	Transcriptional regulator, xre family
								2905319	G	A	1092869	|	5724	104793	|	1	-1	gi|258506995|ref|NC_013198.1| PS12_contigs_Nremov
153	2	PS12	FM179322_bb	ReferenceStrain	StrainX	79220	79139	2930973	9.5	CDS	LGG_02868	complement	LGG_02868	1787	basechange	G->A	tgg	tag	30	83	W->*	596	2	596	2	aa change / creates new stop codon :: untranslated, protein ended earlier	Membrane associated transglutaminase-like enzyme
								2930973	G	A	1067215	|	2444	79139	|	1	-1	gi|258506995|ref|NC_013198.1| PS12_contigs_Nremov
154	1	PS12	FM179322_bb	ReferenceStrain	StrainX	32944	32917	2977195	3.9	CDS	LGG_02918	complement	LGG_02918	916	basechange	G->A	gga	gaa	30	83	G->E	306	2	306	2	aa change	Transcriptional regulator
								2977195	G	A	1535898	|	32917	32917	|	1	1	gi|258506995|ref|NC_013198.1| PS12_contigs_Nremov
25	130	PS12	FM179322_bb	ReferenceStrain	StrainX	1137900	1137040:1137041	#VALUE!	135.9	CDS	LGG_01843	forward	LGG_01843	737	insertion	*->A	cgg	cca	30	83	R->P	245	1	245	3	frameshift :: untranslated, protein ended earlier	Putative protein without homology
36	119	PS12	FM179322_bb	ReferenceStrain	StrainX	1137838	1136980:1136981	#VALUE!	135.9	CDS	LGG_01843	forward	LGG_01843	675	insertion	*->T	aaa	cat	30	83	K->H	225	1	225	3	frameshift	Putative protein without homology
38	117	PS12	FM179322_bb	ReferenceStrain	StrainX	1137835	1136978:1136979	#VALUE!	135.9	CDS	LGG_01843	forward	LGG_01843	672	insertion	*->C	cat	cac	30	83	H->H	224	2	224	3	frameshift	Putative protein without homology
39	116	PS12	FM179322_bb	ReferenceStrain	StrainX	1137176	1136320:1136321	#VALUE!	135.8	CDS	LGG_01843	forward	LGG_01843	13	insertion	*->A	cgg	agg	30	83	R->R	5	1	5	1	frameshift	Putative protein without homology
50	105	PS12	FM179322_bb	ReferenceStrain	StrainX	1137119	1136264:1136265	#VALUE!	135.8	Figr	IGR_LGG_01844_LGG_01843	forward		59	insertion	*->G			30	83	/->/	0	0	0	0	unknown
53	102	PS12	FM179322_bb	ReferenceStrain	StrainX	1137114	1136260:1136261	#VALUE!	135.8	Figr	IGR_LGG_01844_LGG_01843	forward		54	insertion	*->A			30	83	/->/	0	0	0	0	unknown
56	99	PS12	FM179322_bb	ReferenceStrain	StrainX	1137108	1136255:1136256	#VALUE!	135.8	Figr	IGR_LGG_01844_LGG_01843	forward		48	insertion	*->C			30	82	/->/	0	0	0	0	unknown
69	86	PS12	FM179322_bb	ReferenceStrain	StrainX	862296	861587:861588	#VALUE!	103	CDS	LGG_02089	forward	LGG_02089	523	insertion	*->T	cga	ctg	30	80	R->L	172	1	173	2	frameshift	Conserved protein
70	85	PS12	FM179322_bb	ReferenceStrain	StrainX	862292	861584:861585	#VALUE!	103	CDS	LGG_02089	forward	LGG_02089	519	insertion	*->A	gag	aag	30	79	E->K	171	1	172	1	frameshift	Conserved protein
71	84	PS12	FM179322_bb	ReferenceStrain	StrainX	862291	861584:861585	#VALUE!	103	CDS	LGG_02089	forward	LGG_02089	518	insertion	*->G	gag	swg	30	83	E->Q	171	1	171	3	frameshift	Conserved protein
82	73	PS12	FM179322_bb	ReferenceStrain	StrainX	744244	743692:743693	#VALUE!	88.9	Figr	IGR_LGG_02201_LGG_02200	forward		1143	insertion	*->T			30	81	/->/	0	0	0	0	unknown
83	72	PS12	FM179322_bb	ReferenceStrain	StrainX	744242	743691:743692	#VALUE!	88.9	Figr	IGR_LGG_02201_LGG_02200	forward		1141	insertion	*->T			30	82	/->/	0	0	0	0	unknown
89	66	PS12	FM179322_bb	ReferenceStrain	StrainX	744233	743683:743684	#VALUE!	88.9	Figr	IGR_LGG_02201_LGG_02200	forward		1132	insertion	*->G			30	70	/->/	0	0	0	0	unknown
96	59	PS12	FM179322_bb	ReferenceStrain	StrainX	744217	743669:743670	#VALUE!	88.9	Figr	IGR_LGG_02201_LGG_02200	forward		1116	insertion	*->T			30	75	/->/	0	0	0	0	unknown
97	58	PS12	FM179322_bb	ReferenceStrain	StrainX	744214	743667:743668	#VALUE!	88.9	Figr	IGR_LGG_02201_LGG_02200	forward		1113	insertion	*->C			30	83	/->/	0	0	0	0	unknown
98	57	PS12	FM179322_bb	ReferenceStrain	StrainX	744210	743667:743668	#VALUE!	88.9	Figr	IGR_LGG_02201_LGG_02200	forward		1109	insertion	*->G			30	76	/->/	0	0	0	0	unknown
110	45	PS12	FM179322_bb	ReferenceStrain	StrainX	436018	435701:435702	#VALUE!	52.1	CDS	LGG_02511	complement	LGG_02511	142	insertion	*->C	gtt	act	30	82	V->T	48	1	48	2	frameshift	Conserved protein
141	14	PS12	FM179322_bb	ReferenceStrain	StrainX	435945	435629:435630	#VALUE!	52.1	CDS	LGG_02512	complement	LGG_02512	8	insertion	*->A	aag	aaa	30	65	K->K	3	2	3	3	frameshift	Conserved protein

## Sheet: PS13
Nbr	Nbr2	Strain	# Contig	Reference strain	Mutant strain	Internal contig pos	Position in reference		Map pos in reference	FType	Locus	Direction	Gene name	Distance of SNP	DNA effect	Nucleotide change	Codon in reference	Codon in mutant	Quality reference	Quality mutant	AA change	AA position reference	Codon position reference	AA position mutant	Codon position mutant	Effect of mutation on protein	Product	Function	Note							73130
1	230	PS13	FM179322_bb	ReferenceStrain	StrainX	2943199	2936982	73130	350.5	CDS	LGG_00065	forward	aes	197	basechange	G->A	ttg	tta	30	83	L->L	66	3	66	3	silent	Alpha/beta hydrolase fold-3									73130
								73130	C	T	981180	|	17297	73130	|	1	1	gi|258506995|ref|NC_013198.1| PS13_contigs_Nremov																		138682
								90427	C	T	998477	|	17297	90427	|	1	1	gi|258506995|ref|NC_013198.1| PS13_contigs_Nremov																		138682
2	229	PS13	FM179322_bb	ReferenceStrain	StrainX	2877509	2871430	138682	342.7	Figr	IGR_LGG_00129_LGG_00128	forward		101	basechange	C->T			30	83	/->/	0	0	0	0	unknown			Intergenic between LGG_00129 and LGG_00128							187074
								138682	G	A	1046631	|	8086	138682	|	1	1	gi|258506995|ref|NC_013198.1| PS13_contigs_Nremov																		187074
3	228	PS13	FM179322_bb	ReferenceStrain	StrainX	2829035	2823038	187074	336.9	CDS	LGG_00176	forward	LGG_00176	717	basechange	C->T	tcg	ttg	30	83	S->L	239	2	239	2	aa change	Conserved membrane protein									211395
								187074	G	A	1866451	|	19186	187074	|	1	1	gi|258506995|ref|NC_013198.1| PS13_contigs_Nremov																		211395
4	227	PS13	FM179322_bb	ReferenceStrain	StrainX	2804660	2798717	211395	334	CDS	LGG_00199	forward	LGG_00199	32	basechange	G->A	acg	aca	30	83	T->T	11	3	11	3	silent	Conserved protein									212262
								211395	C	T	1890772	|	867	211395	|	1	1	gi|258506995|ref|NC_013198.1| PS13_contigs_Nremov																		212262
5	226	PS13	FM179322_bb	ReferenceStrain	StrainX	2803792	2797850	212262	333.9	CDS	LGG_00200	complement	xfp	586	basechange	C->T	cca	tca	30	83	P->S	196	1	196	1	aa change	Phosphoketolase									222298
								212262	C	T	1891639	|	867	212262	|	1	1	gi|258506995|ref|NC_013198.1| PS13_contigs_Nremov																		222298
6	225	PS13	FM179322_bb	ReferenceStrain	StrainX	2793729	2787814	222298	332.7	CDS	LGG_00209	forward	LGG_00209	1131	basechange	G->A	ggt	agt	30	83	G->S	378	1	378	1	aa change	ABC transporter, ATPase and permease component									323948
								222298	C	T	1901675	|	10036	222298	|	1	1	gi|258506995|ref|NC_013198.1| PS13_contigs_Nremov																		323948
7	224	PS13	FM179322_bb	ReferenceStrain	StrainX	2716115	2710355	299757	323.5	Figr	IGR_LGG_00294_LGG_00293	forward		265	basechange	G->A			30	83	/->/	0	0	0	0	unknown			Intergenic between glcR and LGG_00293							433789
8	223	PS13	FM179322_bb	ReferenceStrain	StrainX	2691854	2686164	323948	320.6	CDS	LGG_00322	complement	deoB	501	basechange	C->T	cag	tag	30	83	Q->*	167	1	167	1	aa change / creates new stop codon :: untranslated, protein ended earlier	Phosphopentomutase									433789
								323948	C	T	2570851	|	11392	323948	|	1	-1	gi|258506995|ref|NC_013198.1| PS13_contigs_Nremov																		446787
9	222	PS13	FM179322_bb	ReferenceStrain	StrainX	2581717	2576323	433789	307.5	CDS	LGG_00431	complement	cbiQ	481	basechange	G->A	gca	aca	30	83	A->T	161	1	161	1	aa change	Cobalt transport protein cbiQ									446787
								433789	G	A	2630892	|	12998	314181	|	1	-1	gi|258506995|ref|NC_013198.1| PS13_contigs_Nremov																		511291
10	221	PS13	FM179322_bb	ReferenceStrain	StrainX	2568698	2563325	446787	305.9	CDS	LGG_00444	forward	spaC	1661	basechange	C->T	cct	tct	30	83	P->S	552	1	552	1	aa change	Pilus specific protein, ancillary protein involved in mucus-adhesion, contains von Willebrand factor (VWF) domain									511291
								446787	G	A	2617894	|	1819	327179	|	1	-1	gi|258506995|ref|NC_013198.1| PS13_contigs_Nremov																		687341
11	220	PS13	FM179322_bb	ReferenceStrain	StrainX	2504006	2498821	511291	298.2	CDS	LGG_00501	complement	LGG_00501	694	basechange	G->A	ctg	cta	30	83	L->L	231	3	231	3	silent	Choloylglycine hydrolase									687341
								511291	G	A	2829710	|	2276	115363	|	1	1	gi|258506995|ref|NC_013198.1| PS13_contigs_Nremov																		830338
12	219	PS13	FM179322_bb	ReferenceStrain	StrainX	2426488	2421456	588656	289	Figr	IGR_LGG_00583_LGG_00582	forward		516	deletion	C->*			30	83	/->/	0	0	0	0	unknown			Intergenic between LGG_00583 and is31							830338
13	218	PS13	FM179322_bb	ReferenceStrain	StrainX	2426485	2421454	588658	289	Figr	IGR_LGG_00583_LGG_00582	forward		513	basechange	T->C			30	83	/->/	0	0	0	0	unknown			Intergenic between LGG_00583 and is31							1259190
15	216	PS13	FM179322_bb	ReferenceStrain	StrainX	2399576	2394629	615483	285.8	CDS	LGG_00603	complement	treB	1267	basechange	T->C	ctg	ccg	30	83	L->P	422	2	422	2	aa change	PTS system, beta-glucoside-specific IIABC component									1259190
								615483	T	C	752496	|	14496	615483	|	1	-1	gi|258506995|ref|NC_013198.1| PS13_contigs_Nremov																		1262383
								665638	C	A	702341	|	21703	665638	|	1	-1	gi|258506995|ref|NC_013198.1| PS13_contigs_Nremov																		1262383
16	215	PS13	FM179322_bb	ReferenceStrain	StrainX	2327591	2322771	687341	277.2	Figr	IGR_LGG_00675_LGG_00674	forward		181	basechange	C->T			30	83	/->/	0	0	0	0	unknown			Intergenic between hsp1 and LGG_00674							1361607
								687341	G	A	680638	|	12199	680638	|	1	-1	gi|258506995|ref|NC_013198.1| PS13_contigs_Nremov																		1361607
								699540	A	G	668439	|	5733	668439	|	1	-1	gi|258506995|ref|NC_013198.1| PS13_contigs_Nremov																		1410677
17	214	PS13	FM179322_bb	ReferenceStrain	StrainX	2184343	2179774	830338	260.1	Figr	IGR_LGG_02969_LGG_00822	forward		19	basechange	C->T			30	83	/->/	0	0	0	0	unknown			Intergenic between tRNA-Cys and LGG_00822							1410677
								830338	G	A	2799441	|	2285	145632	|	1	-1	gi|258506995|ref|NC_013198.1| PS13_contigs_Nremov																		1488781
								895298	T	C	1248644	|	5704	895298	|	1	-1	gi|258506995|ref|NC_013198.1| PS13_contigs_Nremov																		1488781
								1178793	A	G	1462087	|	2758	1178793	|	1	-1	gi|258506995|ref|NC_013198.1| PS13_contigs_Nremov																		1570307
18	213	PS13	FM179322_bb	ReferenceStrain	StrainX	1754666	1750922	1259190	209	Figr	IGR_LGG_01261_LGG_01260	forward		336	basechange	C->T			30	83	/->/	0	0	0	0	unknown			Intergenic between valS and rex							1570307
								1259190	G	A	274366	|	3193	274366	|	1	-1	gi|258506995|ref|NC_013198.1| PS13_contigs_Nremov																		1663079
19	212	PS13	FM179322_bb	ReferenceStrain	StrainX	1751467	1747729	1262383	208.6	Figr	IGR_LGG_01262_LGG_01261	forward		65	basechange	C->T			30	83	/->/	0	0	0	0	unknown			Intergenic between folC and valS							1663079
								1262383	G	A	271173	|	3193	271173	|	1	-1	gi|258506995|ref|NC_013198.1| PS13_contigs_Nremov																		2085912
20	211	PS13	FM179322_bb	ReferenceStrain	StrainX	1652064	1648505	1361607	196.7	CDS	LGG_01362	complement	obg	195	basechange	G->A	gat	aat	30	83	D->N	66	1	66	1	aa change	GTP-binding protein									2085912
								1361607	G	A	171949	|	49070	171949	|	1	-1	gi|258506995|ref|NC_013198.1| PS13_contigs_Nremov																		2372249
21	210	PS13	FM179322_bb	ReferenceStrain	StrainX	1602944	1599435	1410677	190.9	CDS	LGG_01409	complement	rnhB	565	basechange	C->T	gcg	gtg	30	83	A->V	189	2	189	2	aa change	Ribonuclease HII									2372249
								1410677	C	T	122879	|	6712	122879	|	1	-1	gi|258506995|ref|NC_013198.1| PS13_contigs_Nremov																		2534103
22	209	PS13	FM179322_bb	ReferenceStrain	StrainX	1524675	1521331	1488781	181.6	Figr	IGR_LGG_01483_LGG_01482	forward		279	basechange	C->T			30	83	/->/	0	0	0	0	unknown			Intergenic between LGG_01483 and ypsC							2534103
								1488781	G	A	44775	|	44775	44775	|	1	-1	gi|258506995|ref|NC_013198.1| PS13_contigs_Nremov																		2549175
23	208	PS13	FM179322_bb	ReferenceStrain	StrainX	1443029	1439805	1570307	171.8	Figr	IGR_LGG_01555_LGG_01554	forward		488	basechange	G->A			30	83	/->/	0	0	0	0	unknown			Intergenic between yqeY and phoH							2549175
								1570307	C	T	2493906	|	200	451167	|	1	-1	gi|258506995|ref|NC_013198.1| PS13_contigs_Nremov																		2660713
								1608553	A	C	2191779	|	669	753294	|	1	1	gi|258506995|ref|NC_013198.1| PS13_contigs_Nremov																		2660713
								1609222	C	T	2192448	|	669	752625	|	1	1	gi|258506995|ref|NC_013198.1| PS13_contigs_Nremov																		2664652
24	207	PS13	FM179322_bb	ReferenceStrain	StrainX	1350077	1347033	1663079	160.8	CDS	LGG_01634	forward	mdlB	149	basechange	G->A	atg	ata	30	83	M->I	50	3	50	3	aa change	ABC transporter, multidrug/protein/lipid transporter ATP-binding and permease protein									2664652
								1663079	C	T	1777855	|	8049	1167218	|	1	1	gi|258506995|ref|NC_013198.1| PS13_contigs_Nremov																		2747412
								1833800	A	G	1338490	|	7293	1176312	|	1	-1	gi|258506995|ref|NC_013198.1| PS13_contigs_Nremov																		2747412
25	206	PS13	FM179322_bb	ReferenceStrain	StrainX	1139812	1137054	1873058	135.7	CDS	LGG_01843	forward	LGG_01843	755	basechange	T->C	cct	ccc	30	83	P->P	249	3	249	3	silent :: untranslated, protein ended earlier	Putative protein without homology									2774605
26	205	PS13	FM179322_bb	ReferenceStrain	StrainX	1139807	1137049	1873063	135.7	CDS	LGG_01843	forward	LGG_01843	750	deletion	C->*	ccg	acg	30	83	P->T	248	1	248	1	frameshift :: untranslated, protein ended earlier	Putative protein without homology									2774605
28	203	PS13	FM179322_bb	ReferenceStrain	StrainX	1139791	1137034	1873078	135.7	CDS	LGG_01843	forward	LGG_01843	734	deletion	A->*	aaa	caa	30	83	K->Q	243	1	243	1	frameshift :: untranslated, protein ended earlier	Putative protein without homology									2777774
29	202	PS13	FM179322_bb	ReferenceStrain	StrainX	1139759	1137002	1873110	135.7	CDS	LGG_01843	forward	LGG_01843	702	basechange	G->A	agt	rga	30	82	S->R	232	2	232	3	aa change :: untranslated, protein ended earlier	Putative protein without homology									2777774
30	201	PS13	FM179322_bb	ReferenceStrain	StrainX	1139758	1137001	1873111	135.7	CDS	LGG_01843	forward	LGG_01843	701	basechange	A->G	agt	rga	30	83	S->R	232	1	232	2	aa change :: untranslated, protein ended earlier	Putative protein without homology									2820983
33	198	PS13	FM179322_bb	ReferenceStrain	StrainX	1139720	1136966	1873146	135.7	CDS	LGG_01843	forward	LGG_01843	663	basechange	C->T	tcg	tgg	30	83	S->W	220	2	220	1	aa change :: untranslated, protein ended earlier	Putative protein without homology									2820983
34	197	PS13	FM179322_bb	ReferenceStrain	StrainX	1139719	1136965	1873147	135.7	CDS	LGG_01843	forward	LGG_01843	662	basechange	T->C	tcg	gkc	30	83	S->G	220	1	219	3	aa change :: untranslated, protein ended earlier	Putative protein without homology									2890994
35	196	PS13	FM179322_bb	ReferenceStrain	StrainX	1139717	1136963	1873149	135.7	CDS	LGG_01843	forward	LGG_01843	660	basechange	C->G	gcg	gkc	30	83	A->G	219	2	219	1	aa change :: untranslated, protein ended earlier	Putative protein without homology									2890994
36	195	PS13	FM179322_bb	ReferenceStrain	StrainX	1139137	1136387	1873725	135.6	CDS	LGG_01843	forward	LGG_01843	80	basechange	A->T	gat	ttc	30	78	D->F	27	2	27	1	aa change	Putative protein without homology									2899595
37	194	PS13	FM179322_bb	ReferenceStrain	StrainX	1139128	1136378	1873734	135.6	CDS	LGG_01843	forward	LGG_01843	71	deletion	T->*	ctg	crw	30	82	L->Q	24	2	24	1	frameshift	Putative protein without homology									2899595
39	192	PS13	FM179322_bb	ReferenceStrain	StrainX	1139063	1136314	1873798	135.6	CDS	LGG_01843	forward	LGG_01843	6	deletion	A->*	aaa	aag	30	83	K->K	3	1	3	0	frameshift	Putative protein without homology									2905319
40	191	PS13	FM179322_bb	ReferenceStrain	StrainX	1139052	1136303	1873809	135.6	Figr	IGR_LGG_01844_LGG_01843	forward		100	basechange	C->T			30	83	/->/	0	0	0	0	unknown			Intergenic between LGG_01844 and LGG_01843							2905319
41	190	PS13	FM179322_bb	ReferenceStrain	StrainX	1139050	1136301	1873811	135.6	Figr	IGR_LGG_01844_LGG_01843	forward		98	basechange	A->G			30	83	/->/	0	0	0	0	unknown			Intergenic between LGG_01844 and LGG_01843							2930973
42	189	PS13	FM179322_bb	ReferenceStrain	StrainX	1139049	1136300	1873812	135.6	Figr	IGR_LGG_01844_LGG_01843	forward		97	basechange	C->T			30	83	/->/	0	0	0	0	unknown			Intergenic between LGG_01844 and LGG_01843							2930973
43	188	PS13	FM179322_bb	ReferenceStrain	StrainX	1139036	1136287	1873825	135.6	Figr	IGR_LGG_01844_LGG_01843	forward		84	basechange	C->A			30	83	/->/	0	0	0	0	unknown			Intergenic between LGG_01844 and LGG_01843							2977195
44	187	PS13	FM179322_bb	ReferenceStrain	StrainX	1139034	1136285	1873827	135.6	Figr	IGR_LGG_01844_LGG_01843	forward		82	basechange	T->G			30	83	/->/	0	0	0	0	unknown			Intergenic between LGG_01844 and LGG_01843							2977195
45	186	PS13	FM179322_bb	ReferenceStrain	StrainX	1139029	1136282	1873830	135.6	Figr	IGR_LGG_01844_LGG_01843	forward		77	basechange	G->A			30	83	/->/	0	0	0	0	unknown			Intergenic between LGG_01844 and LGG_01843							68
46	185	PS13	FM179322_bb	ReferenceStrain	StrainX	1139028	1136281	1873831	135.6	Figr	IGR_LGG_01844_LGG_01843	forward		76	basechange	A->G			30	83	/->/	0	0	0	0	unknown			Intergenic between LGG_01844 and LGG_01843							34
47	184	PS13	FM179322_bb	ReferenceStrain	StrainX	1139027	1136280	1873832	135.6	Figr	IGR_LGG_01844_LGG_01843	forward		75	basechange	A->G			30	83	/->/	0	0	0	0	unknown			Intergenic between LGG_01844 and LGG_01843
48	183	PS13	FM179322_bb	ReferenceStrain	StrainX	1139017	1136270	1873842	135.6	Figr	IGR_LGG_01844_LGG_01843	forward		65	basechange	G->A			30	83	/->/	0	0	0	0	unknown			Intergenic between LGG_01844 and LGG_01843
50	181	PS13	FM179322_bb	ReferenceStrain	StrainX	1139008	1136262	1873850	135.6	Figr	IGR_LGG_01844_LGG_01843	forward		56	basechange	G->A			30	83	/->/	0	0	0	0	unknown			Intergenic between LGG_01844 and LGG_01843
51	180	PS13	FM179322_bb	ReferenceStrain	StrainX	1139007	1136261	1873851	135.6	Figr	IGR_LGG_01844_LGG_01843	forward		55	basechange	C->T			30	83	/->/	0	0	0	0	unknown			Intergenic between LGG_01844 and LGG_01843
53	178	PS13	FM179322_bb	ReferenceStrain	StrainX	1139003	1136258	1873854	135.6	Figr	IGR_LGG_01844_LGG_01843	forward		51	basechange	G->A			30	83	/->/	0	0	0	0	unknown			Intergenic between LGG_01844 and LGG_01843
54	177	PS13	FM179322_bb	ReferenceStrain	StrainX	1139002	1136257	1873855	135.6	Figr	IGR_LGG_01844_LGG_01843	forward		50	basechange	T->C			30	83	/->/	0	0	0	0	unknown			Intergenic between LGG_01844 and LGG_01843
56	175	PS13	FM179322_bb	ReferenceStrain	StrainX	1138991	1136247	1873865	135.6	Figr	IGR_LGG_01844_LGG_01843	forward		39	basechange	C->T			30	83	/->/	0	0	0	0	unknown			Intergenic between LGG_01844 and LGG_01843
57	174	PS13	FM179322_bb	ReferenceStrain	StrainX	1138990	1136246	1873866	135.6	Figr	IGR_LGG_01844_LGG_01843	forward		38	basechange	T->C			30	83	/->/	0	0	0	0	unknown			Intergenic between LGG_01844 and LGG_01843
58	173	PS13	FM179322_bb	ReferenceStrain	StrainX	1138988	1136244	1873868	135.6	Figr	IGR_LGG_01844_LGG_01843	forward		36	basechange	C->G			30	83	/->/	0	0	0	0	unknown			Intergenic between LGG_01844 and LGG_01843
59	172	PS13	FM179322_bb	ReferenceStrain	StrainX	1138985	1136241	1873871	135.6	Figr	IGR_LGG_01844_LGG_01843	forward		33	basechange	G->C			30	83	/->/	0	0	0	0	unknown			Intergenic between LGG_01844 and LGG_01843
60	171	PS13	FM179322_bb	ReferenceStrain	StrainX	1138977	1136233	1873879	135.6	Figr	IGR_LGG_01844_LGG_01843	forward		25	basechange	A->G			30	83	/->/	0	0	0	0	unknown			Intergenic between LGG_01844 and LGG_01843
								1877254	T	C	1296114	|	89	1132858	|	1	-1	gi|258506995|ref|NC_013198.1| PS13_contigs_Nremov
61	170	PS13	FM179322_bb	ReferenceStrain	StrainX	1135508	1132769	1877343	135.2	Figr	IGR_LGG_01848_LGG_01847	forward		78	basechange	A->T			30	83	/->/	0	0	0	0	unknown			Intergenic between LGG_01848 and LGG_01847
62	169	PS13	FM179322_bb	ReferenceStrain	StrainX	1135507	1132768	1877344	135.2	Figr	IGR_LGG_01848_LGG_01847	forward		77	basechange	C->T			30	83	/->/	0	0	0	0	unknown			Intergenic between LGG_01848 and LGG_01847
63	168	PS13	FM179322_bb	ReferenceStrain	StrainX	1135503	1132764	1877348	135.2	Figr	IGR_LGG_01848_LGG_01847	forward		73	basechange	C->T			30	83	/->/	0	0	0	0	unknown			Intergenic between LGG_01848 and LGG_01847
64	167	PS13	FM179322_bb	ReferenceStrain	StrainX	1135477	1132738	1877374	135.2	Figr	IGR_LGG_01848_LGG_01847	forward		47	basechange	G->C			30	83	/->/	0	0	0	0	unknown			Intergenic between LGG_01848 and LGG_01847
65	166	PS13	FM179322_bb	ReferenceStrain	StrainX	1129587	1126870	1883242	134.5	Figr	IGR_LGG_01854_LGG_01853	forward		92	basechange	G->T			30	83	/->/	0	0	0	0	unknown			Intergenic between LGG_01854 and ABC-SBP
								1883242	C	A	2344089	|	4484	600984	|	1	1	gi|258506995|ref|NC_013198.1| PS13_contigs_Nremov
								1892090	A	C	2352937	|	6095	592136	|	1	1	gi|258506995|ref|NC_013198.1| PS13_contigs_Nremov
								1938609	A	G	1927803	|	7627	1017270	|	1	1	gi|258506995|ref|NC_013198.1| PS13_contigs_Nremov
								1972052	A	G	1961246	|	11403	983827	|	1	1	gi|258506995|ref|NC_013198.1| PS13_contigs_Nremov
66	165	PS13	FM179322_bb	ReferenceStrain	StrainX	926501	924200	2085912	110.3	Figr	IGR_LGG_02035_LGG_02034	forward		326	basechange	C->T			30	83	/->/	0	0	0	0	unknown			Intergenic between clpL and spxA
								2085912	G	A	2855769	|	1040	89304	|	1	-1	gi|258506995|ref|NC_013198.1| PS13_contigs_Nremov
67	164	PS13	FM179322_bb	ReferenceStrain	StrainX	863765	861581	2148531	102.8	CDS	LGG_02089	forward	LGG_02089	528	basechange	G->T	gct	ttt	30	83	A->F	170	1	172	3	aa change	Conserved protein
68	163	PS13	FM179322_bb	ReferenceStrain	StrainX	863764	861580	2148532	102.8	CDS	LGG_02089	forward	LGG_02089	527	basechange	G->T	tgg	ttt	30	83	W->F	169	3	172	2	aa change	Conserved protein
69	162	PS13	FM179322_bb	ReferenceStrain	StrainX	863763	861579	2148533	102.8	CDS	LGG_02089	forward	LGG_02089	526	deletion	G->*	tgg	ttt	30	83	W->F	169	2	172	1	frameshift	Conserved protein
85	146	PS13	FM179322_bb	ReferenceStrain	StrainX	851884	849755	2160357	101.4	CDS	LGG_02095	complement	LGG_02095	1728	basechange	A->T	cga	cgt	30	83	R->R	574	3	574	3	silent	Adenine-specific methyltransferase, Type II restriction enzyme, methylase subunit
84	147	PS13	FM179322_bb	ReferenceStrain	StrainX	851879	849751	2160361	101.4	CDS	LGG_02095	complement	LGG_02095	1733	basechange	C->G	cgg	gyy	30	83	R->A	576	1	576	1	aa change	Adenine-specific methyltransferase, Type II restriction enzyme, methylase subunit
83	148	PS13	FM179322_bb	ReferenceStrain	StrainX	851876	849748	2160364	101.4	CDS	LGG_02095	complement	LGG_02095	1736	basechange	C->A	cca	att	30	83	P->I	577	1	577	1	aa change	Adenine-specific methyltransferase, Type II restriction enzyme, methylase subunit
82	149	PS13	FM179322_bb	ReferenceStrain	StrainX	851875	849747	2160365	101.4	CDS	LGG_02095	complement	LGG_02095	1737	basechange	C->T	cca	att	30	83	P->I	577	2	577	2	aa change	Adenine-specific methyltransferase, Type II restriction enzyme, methylase subunit
81	150	PS13	FM179322_bb	ReferenceStrain	StrainX	851874	849746	2160366	101.4	CDS	LGG_02095	complement	LGG_02095	1738	basechange	A->T	cca	att	30	83	P->I	577	3	577	3	aa change	Adenine-specific methyltransferase, Type II restriction enzyme, methylase subunit
76	155	PS13	FM179322_bb	ReferenceStrain	StrainX	851459	849354	2160758	101.4	CDS	LGG_02095	complement	LGG_02095	2153	basechange	C->A	cct	aca	30	83	P->T	708	2	709	3	aa change	Adenine-specific methyltransferase, Type II restriction enzyme, methylase subunit
87	144	PS13	FM179322_bb	ReferenceStrain	StrainX	849288	847194	2162918	101.1	CDS	LGG_02097	forward	LGG_02097	2663	deletion	G->*	aag	ywt	30	83	K->H	870	3	874	0	frameshift :: untranslated, protein ended earlier	Adenine-specific methyltransferase, Type II restriction enzyme
88	143	PS13	FM179322_bb	ReferenceStrain	StrainX	849285	847192	2162920	101.1	CDS	LGG_02097	forward	LGG_02097	2660	basechange	A->T	aag	sta	30	83	K->L	870	1	873	2	aa change :: untranslated, protein ended earlier	Adenine-specific methyltransferase, Type II restriction enzyme
89	142	PS13	FM179322_bb	ReferenceStrain	StrainX	849277	847185	2162927	101.1	CDS	LGG_02097	forward	LGG_02097	2652	basechange	C->T	aac	ttw	30	83	N->L	867	3	871	1	aa change :: untranslated, protein ended earlier	Adenine-specific methyltransferase, Type II restriction enzyme
90	141	PS13	FM179322_bb	ReferenceStrain	StrainX	849274	847183	2162929	101.1	CDS	LGG_02097	forward	LGG_02097	2649	basechange	A->G	aac	gga	30	83	N->G	867	1	870	2	aa change :: untranslated, protein ended earlier	Adenine-specific methyltransferase, Type II restriction enzyme
91	140	PS13	FM179322_bb	ReferenceStrain	StrainX	849268	847179	2162933	101.1	CDS	LGG_02097	forward	LGG_02097	2643	basechange	G->T	tcg	ttg	30	83	S->L	865	3	869	1	aa change :: untranslated, protein ended earlier	Adenine-specific methyltransferase, Type II restriction enzyme
94	137	PS13	FM179322_bb	ReferenceStrain	StrainX	849256	847171	2162941	101.1	CDS	LGG_02097	forward	LGG_02097	2631	deletion	G->*	gag	vra	30	83	E->K	863	1	866	0	frameshift :: untranslated, protein ended earlier	Adenine-specific methyltransferase, Type II restriction enzyme
95	136	PS13	FM179322_bb	ReferenceStrain	StrainX	849247	847167	2162945	101.1	CDS	LGG_02097	forward	LGG_02097	2622	basechange	A->T	aca	tgt	30	83	T->C	861	3	864	3	aa change :: untranslated, protein ended earlier	Adenine-specific methyltransferase, Type II restriction enzyme
96	135	PS13	FM179322_bb	ReferenceStrain	StrainX	849246	847166	2162946	101.1	CDS	LGG_02097	forward	LGG_02097	2621	basechange	C->G	aca	tgt	30	83	T->C	861	2	864	2	aa change :: untranslated, protein ended earlier	Adenine-specific methyltransferase, Type II restriction enzyme
97	134	PS13	FM179322_bb	ReferenceStrain	StrainX	849245	847165	2162947	101.1	CDS	LGG_02097	forward	LGG_02097	2620	deletion	A->*	aca	tgt	30	83	T->C	861	1	864	1	frameshift :: untranslated, protein ended earlier	Adenine-specific methyltransferase, Type II restriction enzyme
98	133	PS13	FM179322_bb	ReferenceStrain	StrainX	849241	847162	2162950	101.1	CDS	LGG_02097	forward	LGG_02097	2616	basechange	G->A	gat	gaa	30	83	D->E	860	1	863	2	aa change :: untranslated, protein ended earlier	Adenine-specific methyltransferase, Type II restriction enzyme
99	132	PS13	FM179322_bb	ReferenceStrain	StrainX	849233	847158	2162954	101.1	CDS	LGG_02097	forward	LGG_02097	2608	basechange	T->C	gat	ctg	30	83	D->L	858	3	862	1	aa change :: untranslated, protein ended earlier	Adenine-specific methyltransferase, Type II restriction enzyme
100	131	PS13	FM179322_bb	ReferenceStrain	StrainX	849229	847154	2162958	101.1	CDS	LGG_02097	forward	LGG_02097	2604	basechange	A->G	aat	gag	30	83	N->E	857	2	860	3	aa change	Adenine-specific methyltransferase, Type II restriction enzyme
101	130	PS13	FM179322_bb	ReferenceStrain	StrainX	849227	847152	2162960	101.1	CDS	LGG_02097	forward	LGG_02097	2602	basechange	A->G	aga	gag	30	83	R->E	856	3	860	1	aa change	Adenine-specific methyltransferase, Type II restriction enzyme
102	129	PS13	FM179322_bb	ReferenceStrain	StrainX	849224	847149	2162963	101.1	CDS	LGG_02097	forward	LGG_02097	2599	basechange	G->T	acg	trr	30	83	T->*	855	3	859	1	aa change / creates new stop codon	Adenine-specific methyltransferase, Type II restriction enzyme
103	128	PS13	FM179322_bb	ReferenceStrain	StrainX	849222	847147	2162965	101.1	CDS	LGG_02097	forward	LGG_02097	2597	basechange	A->T	acg	mtc	30	83	T->I	855	1	858	2	aa change	Adenine-specific methyltransferase, Type II restriction enzyme
104	127	PS13	FM179322_bb	ReferenceStrain	StrainX	849218	847144	2162968	101.1	CDS	LGG_02097	forward	LGG_02097	2593	basechange	G->A	gtt	aat	30	83	V->N	854	1	857	2	aa change	Adenine-specific methyltransferase, Type II restriction enzyme
112	119	PS13	FM179322_bb	ReferenceStrain	StrainX	848904	846849	2163263	101.1	CDS	LGG_02097	forward	LGG_02097	2279	basechange	G->A	cgg	caa	30	83	R->Q	755	3	755	3	aa change	Adenine-specific methyltransferase, Type II restriction enzyme
113	118	PS13	FM179322_bb	ReferenceStrain	StrainX	848903	846848	2163264	101.1	CDS	LGG_02097	forward	LGG_02097	2278	basechange	G->A	cgg	caa	30	83	R->Q	755	2	755	2	aa change	Adenine-specific methyltransferase, Type II restriction enzyme
114	117	PS13	FM179322_bb	ReferenceStrain	StrainX	848901	846846	2163266	101.1	CDS	LGG_02097	forward	LGG_02097	2276	basechange	T->A	att	cca	30	83	I->P	754	3	754	3	aa change	Adenine-specific methyltransferase, Type II restriction enzyme
115	116	PS13	FM179322_bb	ReferenceStrain	StrainX	848900	846845	2163267	101.1	CDS	LGG_02097	forward	LGG_02097	2275	basechange	T->C	att	cca	30	83	I->P	754	2	754	2	aa change	Adenine-specific methyltransferase, Type II restriction enzyme
116	115	PS13	FM179322_bb	ReferenceStrain	StrainX	848899	846844	2163268	101.1	CDS	LGG_02097	forward	LGG_02097	2274	basechange	A->C	att	cca	30	83	I->P	754	1	754	1	aa change	Adenine-specific methyltransferase, Type II restriction enzyme
117	114	PS13	FM179322_bb	ReferenceStrain	StrainX	848897	846843	2163269	101.1	CDS	LGG_02097	forward	LGG_02097	2272	basechange	T->G	gtt	cgg	30	83	V->R	753	3	753	3	aa change	Adenine-specific methyltransferase, Type II restriction enzyme
118	113	PS13	FM179322_bb	ReferenceStrain	StrainX	848896	846842	2163270	101.1	CDS	LGG_02097	forward	LGG_02097	2271	basechange	T->G	gtt	cgg	30	83	V->R	753	2	753	2	aa change	Adenine-specific methyltransferase, Type II restriction enzyme
119	112	PS13	FM179322_bb	ReferenceStrain	StrainX	848895	846841	2163271	101.1	CDS	LGG_02097	forward	LGG_02097	2270	basechange	G->C	gtt	cgg	30	83	V->R	753	1	753	1	aa change	Adenine-specific methyltransferase, Type II restriction enzyme
120	111	PS13	FM179322_bb	ReferenceStrain	StrainX	848894	846840	2163272	101.1	CDS	LGG_02097	forward	LGG_02097	2269	basechange	A->T	tca	tyt	30	83	S->S	752	3	752	3	silent	Adenine-specific methyltransferase, Type II restriction enzyme
121	110	PS13	FM179322_bb	ReferenceStrain	StrainX	848888	846837	2163275	101.1	CDS	LGG_02097	forward	LGG_02097	2263	basechange	T->A	cgt	cga	30	83	R->R	751	3	751	3	silent	Adenine-specific methyltransferase, Type II restriction enzyme
122	109	PS13	FM179322_bb	ReferenceStrain	StrainX	745445	743691	2266421	88.8	Figr	IGR_LGG_02201_LGG_02200	forward		1219	deletion	G->*			30	82	/->/	0	0	0	0	unknown			Intergenic between LGG_02201 and LGG_02200
123	108	PS13	FM179322_bb	ReferenceStrain	StrainX	745441	743687	2266425	88.8	Figr	IGR_LGG_02201_LGG_02200	forward		1215	basechange	G->C			30	83	/->/	0	0	0	0	unknown			Intergenic between LGG_02201 and LGG_02200
124	107	PS13	FM179322_bb	ReferenceStrain	StrainX	745440	743686	2266426	88.8	Figr	IGR_LGG_02201_LGG_02200	forward		1214	basechange	G->A			30	83	/->/	0	0	0	0	unknown			Intergenic between LGG_02201 and LGG_02200
125	106	PS13	FM179322_bb	ReferenceStrain	StrainX	745435	743683	2266429	88.8	Figr	IGR_LGG_02201_LGG_02200	forward		1209	basechange	T->G			30	83	/->/	0	0	0	0	unknown			Intergenic between LGG_02201 and LGG_02200
126	105	PS13	FM179322_bb	ReferenceStrain	StrainX	745434	743682	2266430	88.8	Figr	IGR_LGG_02201_LGG_02200	forward		1208	basechange	C->T			30	82	/->/	0	0	0	0	unknown			Intergenic between LGG_02201 and LGG_02200
127	104	PS13	FM179322_bb	ReferenceStrain	StrainX	745432	743680	2266432	88.8	Figr	IGR_LGG_02201_LGG_02200	forward		1206	deletion	T->*			30	83	/->/	0	0	0	0	unknown			Intergenic between LGG_02201 and LGG_02200
129	102	PS13	FM179322_bb	ReferenceStrain	StrainX	745429	743678	2266434	88.8	Figr	IGR_LGG_02201_LGG_02200	forward		1203	deletion	A->*			30	83	/->/	0	0	0	0	unknown			Intergenic between LGG_02201 and LGG_02200
130	101	PS13	FM179322_bb	ReferenceStrain	StrainX	745428	743677	2266435	88.8	Figr	IGR_LGG_02201_LGG_02200	forward		1202	basechange	A->C			30	63	/->/	0	0	0	0	unknown			Intergenic between LGG_02201 and LGG_02200
131	100	PS13	FM179322_bb	ReferenceStrain	StrainX	745426	743675	2266437	88.8	Figr	IGR_LGG_02201_LGG_02200	forward		1200	deletion	G->*			30	82	/->/	0	0	0	0	unknown			Intergenic between LGG_02201 and LGG_02200
132	99	PS13	FM179322_bb	ReferenceStrain	StrainX	745425	743674	2266438	88.8	Figr	IGR_LGG_02201_LGG_02200	forward		1199	basechange	C->T			30	81	/->/	0	0	0	0	unknown			Intergenic between LGG_02201 and LGG_02200
133	98	PS13	FM179322_bb	ReferenceStrain	StrainX	745422	743673	2266439	88.8	Figr	IGR_LGG_02201_LGG_02200	forward		1196	basechange	G->A			30	83	/->/	0	0	0	0	unknown			Intergenic between LGG_02201 and LGG_02200
135	96	PS13	FM179322_bb	ReferenceStrain	StrainX	745420	743672	2266440	88.8	Figr	IGR_LGG_02201_LGG_02200	forward		1194	basechange	C->A			30	83	/->/	0	0	0	0	unknown			Intergenic between LGG_02201 and LGG_02200
136	95	PS13	FM179322_bb	ReferenceStrain	StrainX	745418	743670	2266442	88.8	Figr	IGR_LGG_02201_LGG_02200	forward		1192	basechange	G->A			30	83	/->/	0	0	0	0	unknown			Intergenic between LGG_02201 and LGG_02200
137	94	PS13	FM179322_bb	ReferenceStrain	StrainX	745416	743669	2266443	88.8	Figr	IGR_LGG_02201_LGG_02200	forward		1190	basechange	A->C			30	83	/->/	0	0	0	0	unknown			Intergenic between LGG_02201 and LGG_02200
								2352641	A	G	377121	|	255	377121	|	1	1	gi|258506995|ref|NC_013198.1| PS13_contigs_Nremov
								2352896	C	G	377376	|	3	377376	|	1	1	gi|258506995|ref|NC_013198.1| PS13_contigs_Nremov
								2352899	A	C	377379	|	3	377379	|	1	1	gi|258506995|ref|NC_013198.1| PS13_contigs_Nremov
								2352902	A	G	377382	|	3	377382	|	1	1	gi|258506995|ref|NC_013198.1| PS13_contigs_Nremov
								2352905	A	G	377385	|	3	377385	|	1	1	gi|258506995|ref|NC_013198.1| PS13_contigs_Nremov
								2352965	A	T	377445	|	60	377445	|	1	1	gi|258506995|ref|NC_013198.1| PS13_contigs_Nremov
								2353382	G	A	377862	|	9	377862	|	1	1	gi|258506995|ref|NC_013198.1| PS13_contigs_Nremov
								2353391	C	T	377871	|	9	377871	|	1	1	gi|258506995|ref|NC_013198.1| PS13_contigs_Nremov
146	85	PS13	FM179322_bb	ReferenceStrain	StrainX	639270	637863	2372249	76.1	CDS	LGG_02296	forward	rtpR	646	basechange	C->T	gcc	gtc	30	83	A->V	216	2	216	2	aa change	Adenosylcobalamin-dependent ribonucleoside-triphosphate reductase
								2372249	G	A	396729	|	905	396729	|	1	1	gi|258506995|ref|NC_013198.1| PS13_contigs_Nremov
								2373154	A	G	397634	|	905	397634	|	1	1	gi|258506995|ref|NC_013198.1| PS13_contigs_Nremov
								2507936	A	C	532416	|	12329	502176	|	1	1	gi|258506995|ref|NC_013198.1| PS13_contigs_Nremov
147	84	PS13	FM179322_bb	ReferenceStrain	StrainX	477112	476009	2534103	56.8	CDS	LGG_02465	forward	infA	158	basechange	G->A	gtg	gta	30	83	V->V	53	3	53	3	silent	Translation initiation factor IF-1
								2534103	C	T	2399134	|	12660	476009	|	1	1	gi|258506995|ref|NC_013198.1| PS13_contigs_Nremov
148	83	PS13	FM179322_bb	ReferenceStrain	StrainX	462013	460937	2549175	55	CDS	LGG_02493	forward	fusA	1785	basechange	G->A	tcg	tca	30	83	S->S	595	3	595	3	silent	Protein Translation Elongation Factor G (EF-G)
								2549175	C	T	2414206	|	15072	460937	|	1	1	gi|258506995|ref|NC_013198.1| PS13_contigs_Nremov
201	30	PS13	FM179322_bb	ReferenceStrain	StrainX	436767	435768	2574344	52	CDS	LGG_02511	complement	LGG_02511	75	basechange	A->G	aaa	gga	30	83	K->G	26	1	26	1	aa change	Conserved protein
200	31	PS13	FM179322_bb	ReferenceStrain	StrainX	436766	435767	2574345	52	CDS	LGG_02511	complement	LGG_02511	76	basechange	A->G	aaa	gga	30	83	K->G	26	2	26	2	aa change	Conserved protein
199	32	PS13	FM179322_bb	ReferenceStrain	StrainX	436751	435752	2574360	52	CDS	LGG_02511	complement	LGG_02511	91	basechange	A->G	gac	ggc	30	83	D->G	31	2	31	2	aa change	Conserved protein
198	33	PS13	FM179322_bb	ReferenceStrain	StrainX	436747	435748	2574364	52	CDS	LGG_02511	complement	LGG_02511	95	basechange	T->C	ctt	ctc	30	83	L->L	32	3	32	3	silent	Conserved protein
197	34	PS13	FM179322_bb	ReferenceStrain	StrainX	436746	435747	2574365	52	CDS	LGG_02511	complement	LGG_02511	96	basechange	A->G	aaa	gaa	30	83	K->E	33	1	33	1	aa change	Conserved protein
196	35	PS13	FM179322_bb	ReferenceStrain	StrainX	436730	435731	2574381	52	CDS	LGG_02511	complement	LGG_02511	112	basechange	T->C	gtc	gcc	30	83	V->A	38	2	38	2	aa change	Conserved protein
195	36	PS13	FM179322_bb	ReferenceStrain	StrainX	436720	435721	2574391	52	CDS	LGG_02511	complement	LGG_02511	122	basechange	C->T	atc	att	30	83	I->I	41	3	41	3	silent	Conserved protein
194	37	PS13	FM179322_bb	ReferenceStrain	StrainX	436719	435720	2574392	52	CDS	LGG_02511	complement	LGG_02511	123	basechange	A->G	agg	gtg	30	82	R->V	42	1	42	1	aa change	Conserved protein
193	38	PS13	FM179322_bb	ReferenceStrain	StrainX	436718	435719	2574393	52	CDS	LGG_02511	complement	LGG_02511	124	basechange	G->T	agg	gtg	30	83	R->V	42	2	42	2	aa change	Conserved protein
192	39	PS13	FM179322_bb	ReferenceStrain	StrainX	436714	435715	2574397	52	CDS	LGG_02511	complement	LGG_02511	128	basechange	T->C	ttt	ttc	30	82	F->F	43	3	43	3	silent	Conserved protein
191	40	PS13	FM179322_bb	ReferenceStrain	StrainX	436713	435714	2574398	52	CDS	LGG_02511	complement	LGG_02511	129	basechange	A->G	aag	gag	30	83	K->E	44	1	44	1	aa change	Conserved protein
190	41	PS13	FM179322_bb	ReferenceStrain	StrainX	436707	435708	2574404	52	CDS	LGG_02511	complement	LGG_02511	135	basechange	G->A	gct	act	30	82	A->T	46	1	46	1	aa change	Conserved protein
189	42	PS13	FM179322_bb	ReferenceStrain	StrainX	436703	435704	2574408	52	CDS	LGG_02511	complement	LGG_02511	139	basechange	G->A	tgt	tac	30	82	C->Y	47	2	47	2	aa change	Conserved protein
188	43	PS13	FM179322_bb	ReferenceStrain	StrainX	436702	435703	2574409	52	CDS	LGG_02511	complement	LGG_02511	140	basechange	T->C	tgt	tac	30	82	C->Y	47	3	47	3	aa change	Conserved protein
187	44	PS13	FM179322_bb	ReferenceStrain	StrainX	436701	435702	2574410	52	CDS	LGG_02511	complement	LGG_02511	141	basechange	G->A	gtt	act	30	83	V->T	48	1	48	1	aa change	Conserved protein
185	46	PS13	FM179322_bb	ReferenceStrain	StrainX	436696	435698	2574414	52	CDS	LGG_02511	complement	LGG_02511	146	deletion	T->*	ctg	tcg	30	80	L->S	49	2	49	2	frameshift	Conserved protein
184	47	PS13	FM179322_bb	ReferenceStrain	StrainX	436694	435696	2574416	52	CDS	LGG_02511	complement	LGG_02511	148	basechange	G->A	gtt	atc	30	77	V->I	50	1	50	1	aa change	Conserved protein
183	48	PS13	FM179322_bb	ReferenceStrain	StrainX	436692	435694	2574418	52	CDS	LGG_02511	complement	LGG_02511	150	basechange	T->C	gtt	atc	30	74	V->I	50	3	50	3	aa change	Conserved protein
182	49	PS13	FM179322_bb	ReferenceStrain	StrainX	436691	435693	2574419	52	CDS	LGG_02511	complement	LGG_02511	151	basechange	T->C	tat	cct	30	81	Y->P	51	1	51	1	aa change	Conserved protein
181	50	PS13	FM179322_bb	ReferenceStrain	StrainX	436690	435692	2574420	52	CDS	LGG_02511	complement	LGG_02511	152	basechange	A->C	tat	cct	30	77	Y->P	51	2	51	2	aa change	Conserved protein
175	56	PS13	FM179322_bb	ReferenceStrain	StrainX	436679	435686	2574426	52	CDS	LGG_02511	complement	LGG_02511	163	basechange	A->G	cat	ggt	30	71	H->G	53	2	55	1	aa change	Conserved protein
174	57	PS13	FM179322_bb	ReferenceStrain	StrainX	436678	435685	2574427	52	CDS	LGG_02511	complement	LGG_02511	164	basechange	T->G	cat	ggt	30	78	H->G	53	3	55	2	aa change	Conserved protein
173	58	PS13	FM179322_bb	ReferenceStrain	StrainX	436677	435684	2574428	52	CDS	LGG_02511	complement	LGG_02511	165	basechange	A->T	aac	ggt	30	58	N->G	54	1	55	3	aa change	Conserved protein
172	59	PS13	FM179322_bb	ReferenceStrain	StrainX	436676	435683	2574429	52	CDS	LGG_02511	complement	LGG_02511	166	basechange	A->T	aac	tcg	30	66	N->S	54	2	56	1	aa change	Conserved protein
171	60	PS13	FM179322_bb	ReferenceStrain	StrainX	436670	435677	2574435	52	CDS	LGG_02511	complement	LGG_02511	172	basechange	T->A	ctc	aaa	30	47	L->K	56	2	58	1	aa change	Conserved protein
170	61	PS13	FM179322_bb	ReferenceStrain	StrainX	436669	435676	2574436	52	CDS	LGG_02511	complement	LGG_02511	173	basechange	C->A	ctc	aaa	30	44	L->K	56	3	58	2	aa change	Conserved protein
168	63	PS13	FM179322_bb	ReferenceStrain	StrainX	436655	435663	2574449	52	CDS	LGG_02511	complement	LGG_02511	187	basechange	G->A	gtc	acc	30	82	V->T	61	1	63	1	aa change	Conserved protein
167	64	PS13	FM179322_bb	ReferenceStrain	StrainX	436654	435662	2574450	52	CDS	LGG_02511	complement	LGG_02511	188	basechange	T->C	gtc	acc	30	81	V->T	61	2	63	2	aa change	Conserved protein
166	65	PS13	FM179322_bb	ReferenceStrain	StrainX	436652	435660	2574452	52	CDS	LGG_02511	complement	LGG_02511	190	basechange	T->C	tgc	cac	30	81	C->H	62	1	64	1	aa change	Conserved protein
165	66	PS13	FM179322_bb	ReferenceStrain	StrainX	436651	435659	2574453	52	CDS	LGG_02511	complement	LGG_02511	191	basechange	G->A	tgc	cac	30	82	C->H	62	2	64	2	aa change	Conserved protein
164	67	PS13	FM179322_bb	ReferenceStrain	StrainX	436649	435657	2574455	52	CDS	LGG_02511	complement	LGG_02511	193	basechange	G->A	gtg	atg	30	82	V->M	63	1	65	1	aa change	Conserved protein
162	69	PS13	FM179322_bb	ReferenceStrain	StrainX	436642	435651	2574461	52	CDS	LGG_02511	complement	LGG_02511	200	basechange	G->A	gga	aag	30	76	G->K	65	1	67	2	aa change	Conserved protein
202	29	PS13	FM179322_bb	ReferenceStrain	StrainX	436642	435651	2574461	52	Figr	IGR_LGG_02512_LGG_02511	forward		13	basechange	C->T			30	76	/->/	0	0	0	0	unknown			Intergenic between LGG_02512 and LGG_02511
161	70	PS13	FM179322_bb	ReferenceStrain	StrainX	436640	435649	2574463	52	CDS	LGG_02511	complement	LGG_02511	202	deletion	A->*	gga	ctt	30	82	G->L	65	3	68	0	frameshift	Conserved protein
203	28	PS13	FM179322_bb	ReferenceStrain	StrainX	436640	435649	2574463	52	Figr	IGR_LGG_02512_LGG_02511	forward		11	deletion	T->*			30	82	/->/	0	0	0	0	unknown			Intergenic between LGG_02512 and LGG_02511
160	71	PS13	FM179322_bb	ReferenceStrain	StrainX	436638	435647	2574465	52	CDS	LGG_02511	complement	LGG_02511	204	basechange	C->T	cct	ctt	30	83	P->L	66	2	68	2	aa change	Conserved protein
204	27	PS13	FM179322_bb	ReferenceStrain	StrainX	436638	435647	2574465	52	Figr	IGR_LGG_02512_LGG_02511	forward		9	basechange	G->A			30	83	/->/	0	0	0	0	unknown			Intergenic between LGG_02512 and LGG_02511
159	72	PS13	FM179322_bb	ReferenceStrain	StrainX	436635	435644	2574468	52	CDS	LGG_02511	complement	LGG_02511	207	basechange	A->G	taa	tgg	30	82	*->W	67	2	69	2	aa change / destroys stop codon	Conserved protein
205	26	PS13	FM179322_bb	ReferenceStrain	StrainX	436635	435644	2574468	52	Figr	IGR_LGG_02512_LGG_02511	forward		6	basechange	T->C			30	82	/->/	0	0	0	0	unknown			Intergenic between LGG_02512 and LGG_02511
158	73	PS13	FM179322_bb	ReferenceStrain	StrainX	436634	435643	2574469	52	CDS	LGG_02511	complement	LGG_02511	208	basechange	A->G	taa	tgg	30	82	*->W	67	3	69	3	aa change / destroys stop codon	Conserved protein
206	25	PS13	FM179322_bb	ReferenceStrain	StrainX	436634	435643	2574469	52	Figr	IGR_LGG_02512_LGG_02511	forward		5	basechange	T->C			30	82	/->/	0	0	0	0	unknown			Intergenic between LGG_02512 and LGG_02511
157	74	PS13	FM179322_bb	ReferenceStrain	StrainX	436633	435642	2574470	52	CDS	LGG_02511	complement	LGG_02511	209	basechange	A->T	acg	ttg	30	83	T->L	68	1	70	1	aa change	Conserved protein
207	24	PS13	FM179322_bb	ReferenceStrain	StrainX	436633	435642	2574470	52	Figr	IGR_LGG_02512_LGG_02511	forward		4	basechange	T->A			30	83	/->/	0	0	0	0	unknown			Intergenic between LGG_02512 and LGG_02511
156	75	PS13	FM179322_bb	ReferenceStrain	StrainX	436632	435641	2574471	52	CDS	LGG_02511	complement	LGG_02511	210	basechange	C->T	acg	ttg	30	82	T->L	68	2	70	2	aa change	Conserved protein
208	23	PS13	FM179322_bb	ReferenceStrain	StrainX	436632	435641	2574471	52	Figr	IGR_LGG_02512_LGG_02511	forward		3	basechange	G->A			30	82	/->/	0	0	0	0	unknown			Intergenic between LGG_02512 and LGG_02511
155	76	PS13	FM179322_bb	ReferenceStrain	StrainX	436629	435638	2574474	52	CDS	LGG_02511	complement	LGG_02511	213	basechange	A->G	caa	cga	30	83	Q->R	69	2	71	2	aa change	Conserved protein
209	22	PS13	FM179322_bb	ReferenceStrain	StrainX	436629	435638	2574474	52	Figr	IGR_LGG_02512_LGG_02511	forward		0	basechange	T->C			30	83	/->/	0	0	0	0	unknown			Intergenic between LGG_02512 and LGG_02511
154	77	PS13	FM179322_bb	ReferenceStrain	StrainX	436624	435633	2574479	52	CDS	LGG_02511	complement	LGG_02511	218	basechange	C->T	cca	tca	30	82	P->S	71	1	73	1	aa change	Conserved protein
218	13	PS13	FM179322_bb	ReferenceStrain	StrainX	436624	435633	2574479	52	CDS	LGG_02512	complement	LGG_02512	4	basechange	C->T	gcc	gtc	30	82	A->V	2	2	2	2	aa change	Conserved protein
152	79	PS13	FM179322_bb	ReferenceStrain	StrainX	436614	435624	2574488	52	CDS	LGG_02511	complement	LGG_02511	228	basechange	G->A	ggc	gat	30	83	G->D	74	1	76	2	aa change	Conserved protein
216	15	PS13	FM179322_bb	ReferenceStrain	StrainX	436614	435624	2574488	52	CDS	LGG_02512	complement	LGG_02512	14	basechange	G->A	ggg	cga	30	83	G->R	5	2	5	3	aa change	Conserved protein
151	80	PS13	FM179322_bb	ReferenceStrain	StrainX	436613	435623	2574489	52	CDS	LGG_02511	complement	LGG_02511	229	basechange	G->T	ggc	gat	30	83	G->D	74	2	76	3	aa change	Conserved protein
215	16	PS13	FM179322_bb	ReferenceStrain	StrainX	436613	435623	2574489	52	CDS	LGG_02512	complement	LGG_02512	15	basechange	G->T	ggg	tca	30	83	G->S	5	3	6	1	aa change	Conserved protein
150	81	PS13	FM179322_bb	ReferenceStrain	StrainX	436611	435621	2574491	52	CDS	LGG_02511	complement	LGG_02511	231	deletion	C->*	cat	cat	30	83	H->H	75	1	77	1	frameshift	Conserved protein
214	17	PS13	FM179322_bb	ReferenceStrain	StrainX	436611	435621	2574491	52	CDS	LGG_02512	complement	LGG_02512	17	deletion	C->*	cca	tca	30	83	P->S	6	2	6	2	frameshift	Conserved protein
149	82	PS13	FM179322_bb	ReferenceStrain	StrainX	436606	435616	2574496	52	CDS	LGG_02511	complement	LGG_02511	236	basechange	G->C	cag	cac	30	83	Q->H	76	3	78	3	aa change	Conserved protein
213	18	PS13	FM179322_bb	ReferenceStrain	StrainX	436606	435616	2574496	52	CDS	LGG_02512	complement	LGG_02512	22	basechange	G->C	ggt	cgt	30	83	G->R	8	1	8	1	aa change	Conserved protein
212	19	PS13	FM179322_bb	ReferenceStrain	StrainX	436598	435608	2574504	52	CDS	LGG_02512	complement	LGG_02512	30	basechange	G->A	agg	aga	30	82	R->R	10	3	10	3	silent	Conserved protein
211	20	PS13	FM179322_bb	ReferenceStrain	StrainX	436595	435605	2574507	52	CDS	LGG_02512	complement	LGG_02512	33	basechange	G->A	ccg	cca	30	83	P->P	11	3	11	3	silent	Conserved protein
210	21	PS13	FM179322_bb	ReferenceStrain	StrainX	436582	435592	2574520	52	CDS	LGG_02512	complement	LGG_02512	46	basechange	T->C	ttt	ctt	30	83	F->L	16	1	16	1	aa change	Conserved protein
								2638437	C	G	865571	|	18980	371675	|	1	-1	gi|258506995|ref|NC_013198.1| PS13_contigs_Nremov
219	12	PS13	FM179322_bb	ReferenceStrain	StrainX	350223	349399	2660713	41.7	CDS	LGG_02601	forward	ppx	1071	basechange	G->A	ggc	gac	30	83	G->D	357	2	357	2	aa change	Exopolyphosphatase
								2660713	C	T	843295	|	3939	349399	|	1	-1	gi|258506995|ref|NC_013198.1| PS13_contigs_Nremov
220	11	PS13	FM179322_bb	ReferenceStrain	StrainX	346274	345460	2664652	41.2	CDS	LGG_02605	forward	dinF	1350	basechange	G->A	gaa	aaa	30	83	E->K	450	1	450	1	aa change	Na-driven multidrug efflux pump
								2664652	C	T	839356	|	3939	345460	|	1	-1	gi|258506995|ref|NC_013198.1| PS13_contigs_Nremov
221	10	PS13	FM179322_bb	ReferenceStrain	StrainX	263331	262700	2747412	31.4	CDS	LGG_02685	forward	fucI	1728	basechange	G->A	acg	aca	30	83	T->T	576	3	576	3	silent	L-fucose isomerase
								2747412	C	T	2758161	|	7664	186912	|	1	-1	gi|258506995|ref|NC_013198.1| PS13_contigs_Nremov
222	9	PS13	FM179322_bb	ReferenceStrain	StrainX	236086	235507	2774605	28.1	CDS	LGG_02711	forward	LGG_02711	672	basechange	C->T	ttc	ttt	30	83	F->F	224	3	224	3	silent	Conserved membrane protein
								2774605	G	A	2301353	|	3169	235507	|	1	1	gi|258506995|ref|NC_013198.1| PS13_contigs_Nremov
223	8	PS13	FM179322_bb	ReferenceStrain	StrainX	232915	232338	2777774	27.7	CDS	LGG_02715	forward	LGG_02715	537	basechange	G->A	gag	gaa	30	83	E->E	179	3	179	3	silent	Transcriptional antiterminator
								2777774	C	T	2304522	|	3169	232338	|	1	1	gi|258506995|ref|NC_013198.1| PS13_contigs_Nremov
								2787936	C	A	2314684	|	10162	222176	|	1	1	gi|258506995|ref|NC_013198.1| PS13_contigs_Nremov
224	7	PS13	FM179322_bb	ReferenceStrain	StrainX	189604	189129	2820983	22.6	CDS	LGG_02756	forward	fba	406	basechange	G->A	ggg	gag	30	83	G->E	136	2	136	2	aa change	Fructose-bisphosphate aldolase
								2820983	C	T	1177572	|	6820	189129	|	1	-1	gi|258506995|ref|NC_013198.1| PS13_contigs_Nremov
225	6	PS13	FM179322_bb	ReferenceStrain	StrainX	127366	127047	2883065	15.2	CDS	LGG_02817	complement	argG	203	basechange	C->T	gcc	gct	30	83	A->A	68	3	68	3	silent	Argininosuccinate synthase
								2883065	C	T	1115490	|	7929	127047	|	1	-1	gi|258506995|ref|NC_013198.1| PS13_contigs_Nremov
226	5	PS13	FM179322_bb	ReferenceStrain	StrainX	119421	119118	2890994	14.2	Figr	IGR_LGG_02826_LGG_02825	forward		89	basechange	C->T			30	83	/->/	0	0	0	0	unknown			Intergenic between LGG_02826 and wecD
								2890994	G	A	1107561	|	198	119118	|	1	-1	gi|258506995|ref|NC_013198.1| PS13_contigs_Nremov
227	4	PS13	FM179322_bb	ReferenceStrain	StrainX	110786	110517	2899595	13.2	CDS	LGG_02837	forward	manC	338	basechange	C->T	acc	atc	30	83	T->I	113	2	113	2	aa change	PTS system, mannose-specific IIC component
								2899595	G	A	1098960	|	5724	110517	|	1	-1	gi|258506995|ref|NC_013198.1| PS13_contigs_Nremov
228	3	PS13	FM179322_bb	ReferenceStrain	StrainX	105047	104793	2905319	12.5	CDS	LGG_02842	forward	LGG_02842	130	basechange	C->T	aca	ata	30	83	T->I	44	2	44	2	aa change	Transcriptional regulator, xre family
								2905319	G	A	1093236	|	5724	104793	|	1	-1	gi|258506995|ref|NC_013198.1| PS13_contigs_Nremov
229	2	PS13	FM179322_bb	ReferenceStrain	StrainX	79357	79139	2930973	9.4	CDS	LGG_02868	complement	LGG_02868	1787	basechange	G->A	tgg	tag	30	83	W->*	596	2	596	2	aa change / creates new stop codon :: untranslated, protein ended earlier	Membrane associated transglutaminase-like enzyme
								2930973	G	A	1067582	|	2444	79139	|	1	-1	gi|258506995|ref|NC_013198.1| PS13_contigs_Nremov
230	1	PS13	FM179322_bb	ReferenceStrain	StrainX	33027	32917	2977195	3.9	CDS	LGG_02918	complement	LGG_02918	916	basechange	G->A	gga	gaa	30	83	G->E	306	2	306	2	aa change	Transcriptional regulator
								2977195	G	A	1645444	|	7249	32917	|	1	-1	gi|258506995|ref|NC_013198.1| PS13_contigs_Nremov
								2984444	C	T	1638195	|	7249	25668	|	1	-1	gi|258506995|ref|NC_013198.1| PS13_contigs_Nremov
								2993457	A	C	1629182	|	9013	16655	|	1	-1	gi|258506995|ref|NC_013198.1| PS13_contigs_Nremov
14	217	PS13	FM179322_bb	ReferenceStrain	StrainX	2426481	2421450:2421451	#VALUE!	289	Figr	IGR_LGG_00583_LGG_00582	forward		509	insertion	*->A			30	83	/->/	0	0	0	0	unknown			Intergenic between LGG_00583 and is31
27	204	PS13	FM179322_bb	ReferenceStrain	StrainX	1139798	1137040:1137041	#VALUE!	135.7	CDS	LGG_01843	forward	LGG_01843	741	insertion	*->A	cgg	cag	30	83	R->Q	245	1	245	2	frameshift :: untranslated, protein ended earlier	Putative protein without homology
31	200	PS13	FM179322_bb	ReferenceStrain	StrainX	1139736	1136980:1136981	#VALUE!	135.7	CDS	LGG_01843	forward	LGG_01843	679	insertion	*->T	aaa	ata	30	82	K->I	225	1	225	2	frameshift :: untranslated, protein ended earlier	Putative protein without homology
32	199	PS13	FM179322_bb	ReferenceStrain	StrainX	1139733	1136978:1136979	#VALUE!	135.7	CDS	LGG_01843	forward	LGG_01843	676	insertion	*->C	cat	acy	30	82	H->T	224	2	224	2	frameshift :: untranslated, protein ended earlier	Putative protein without homology
38	193	PS13	FM179322_bb	ReferenceStrain	StrainX	1139070	1136320:1136321	#VALUE!	135.6	CDS	LGG_01843	forward	LGG_01843	13	insertion	*->A	cgg	agg	30	83	R->R	5	1	5	1	frameshift	Putative protein without homology
49	182	PS13	FM179322_bb	ReferenceStrain	StrainX	1139011	1136264:1136265	#VALUE!	135.6	Figr	IGR_LGG_01844_LGG_01843	forward		59	insertion	*->G			30	83	/->/	0	0	0	0	unknown			Intergenic between LGG_01844 and LGG_01843
52	179	PS13	FM179322_bb	ReferenceStrain	StrainX	1139006	1136260:1136261	#VALUE!	135.6	Figr	IGR_LGG_01844_LGG_01843	forward		54	insertion	*->A			30	83	/->/	0	0	0	0	unknown			Intergenic between LGG_01844 and LGG_01843
55	176	PS13	FM179322_bb	ReferenceStrain	StrainX	1139000	1136255:1136256	#VALUE!	135.6	Figr	IGR_LGG_01844_LGG_01843	forward		48	insertion	*->C			30	83	/->/	0	0	0	0	unknown			Intergenic between LGG_01844 and LGG_01843
70	161	PS13	FM179322_bb	ReferenceStrain	StrainX	863759	861575:861576	#VALUE!	102.8	CDS	LGG_02089	forward	LGG_02089	522	insertion	*->C	aag	cwg	30	83	K->Q	168	1	171	1	frameshift	Conserved protein
71	160	PS13	FM179322_bb	ReferenceStrain	StrainX	863756	861574:861575	#VALUE!	102.8	CDS	LGG_02089	forward	LGG_02089	519	insertion	*->A	aag	aaa	30	83	K->K	168	0	170	2	frameshift	Conserved protein
72	159	PS13	FM179322_bb	ReferenceStrain	StrainX	863754	861574:861575	#VALUE!	102.8	CDS	LGG_02089	forward	LGG_02089	517	insertion	*->A	aag	aaa	30	83	K->K	168	0	170	1	frameshift	Conserved protein
73	158	PS13	FM179322_bb	ReferenceStrain	StrainX	863745	861568:861569	#VALUE!	102.8	CDS	LGG_02089	forward	LGG_02089	508	insertion	*->A	agt	maw	30	83	S->K	166	0	167	2	frameshift	Conserved protein
74	157	PS13	FM179322_bb	ReferenceStrain	StrainX	863737	861565:861566	#VALUE!	102.8	CDS	LGG_02089	forward	LGG_02089	500	insertion	*->C	atc	tck	30	83	I->S	165	0	165	2	frameshift	Conserved protein
75	156	PS13	FM179322_bb	ReferenceStrain	StrainX	863736	861565:861566	#VALUE!	102.8	CDS	LGG_02089	forward	LGG_02089	499	insertion	*->T	atc	tck	30	83	I->S	165	0	165	1	frameshift	Conserved protein
77	154	PS13	FM179322_bb	ReferenceStrain	StrainX	851465	849356:849357	#VALUE!	101.4	CDS	LGG_02095	complement	LGG_02095	2147	insertion	*->G	tca	ygg	30	83	S->R	707	2	708	3	frameshift	Adenine-specific methyltransferase, Type II restriction enzyme, methylase subunit
78	153	PS13	FM179322_bb	ReferenceStrain	StrainX	851466	849356:849357	#VALUE!	101.4	CDS	LGG_02095	complement	LGG_02095	2146	insertion	*->G	tca	ygg	30	83	S->R	707	2	708	2	frameshift	Adenine-specific methyltransferase, Type II restriction enzyme, methylase subunit
79	152	PS13	FM179322_bb	ReferenceStrain	StrainX	851474	849362:849363	#VALUE!	101.4	CDS	LGG_02095	complement	LGG_02095	2138	insertion	*->C	cag	cga	30	83	Q->R	705	2	706	1	frameshift	Adenine-specific methyltransferase, Type II restriction enzyme, methylase subunit
80	151	PS13	FM179322_bb	ReferenceStrain	StrainX	851475	849362:849363	#VALUE!	101.4	CDS	LGG_02095	complement	LGG_02095	2137	insertion	*->T	cag	cat	30	83	Q->H	705	2	705	3	frameshift	Adenine-specific methyltransferase, Type II restriction enzyme, methylase subunit
86	145	PS13	FM179322_bb	ReferenceStrain	StrainX	849292	847197:847198	#VALUE!	101.1	CDS	LGG_02097	forward	LGG_02097	2667	insertion	*->C	cca	ccc	30	83	P->P	872	0	875	1	frameshift :: untranslated, protein ended earlier	Adenine-specific methyltransferase, Type II restriction enzyme
92	139	PS13	FM179322_bb	ReferenceStrain	StrainX	849262	847175:847176	#VALUE!	101.1	CDS	LGG_02097	forward	LGG_02097	2637	insertion	*->T	aac	agt	30	83	N->S	864	2	867	3	frameshift :: untranslated, protein ended earlier	Adenine-specific methyltransferase, Type II restriction enzyme
93	138	PS13	FM179322_bb	ReferenceStrain	StrainX	849261	847175:847176	#VALUE!	101.1	CDS	LGG_02097	forward	LGG_02097	2636	insertion	*->G	aac	agt	30	83	N->S	864	2	867	2	frameshift :: untranslated, protein ended earlier	Adenine-specific methyltransferase, Type II restriction enzyme
105	126	PS13	FM179322_bb	ReferenceStrain	StrainX	849217	847143:847144	#VALUE!	101.1	CDS	LGG_02097	forward	LGG_02097	2592	insertion	*->A	gtt	aat	30	83	V->N	854	0	857	1	frameshift	Adenine-specific methyltransferase, Type II restriction enzyme
106	125	PS13	FM179322_bb	ReferenceStrain	StrainX	849216	847143:847144	#VALUE!	101.1	CDS	LGG_02097	forward	LGG_02097	2591	insertion	*->A	gtt	aga	30	82	V->R	854	0	856	3	frameshift	Adenine-specific methyltransferase, Type II restriction enzyme
107	124	PS13	FM179322_bb	ReferenceStrain	StrainX	849215	847143:847144	#VALUE!	101.1	CDS	LGG_02097	forward	LGG_02097	2590	insertion	*->G	gtt	aga	30	82	V->R	854	0	856	2	frameshift	Adenine-specific methyltransferase, Type II restriction enzyme
108	123	PS13	FM179322_bb	ReferenceStrain	StrainX	849214	847143:847144	#VALUE!	101.1	CDS	LGG_02097	forward	LGG_02097	2589	insertion	*->A	gtt	aga	30	83	V->R	854	0	856	1	frameshift	Adenine-specific methyltransferase, Type II restriction enzyme
109	122	PS13	FM179322_bb	ReferenceStrain	StrainX	849212	847143:847144	#VALUE!	101.1	CDS	LGG_02097	forward	LGG_02097	2587	insertion	*->G	gtt	ayg	30	82	V->T	854	0	855	3	frameshift	Adenine-specific methyltransferase, Type II restriction enzyme
110	121	PS13	FM179322_bb	ReferenceStrain	StrainX	849208	847141:847142	#VALUE!	101.1	CDS	LGG_02097	forward	LGG_02097	2583	insertion	*->T	gac	gtw	30	82	D->V	853	1	854	2	frameshift	Adenine-specific methyltransferase, Type II restriction enzyme
111	120	PS13	FM179322_bb	ReferenceStrain	StrainX	849203	847139:847140	#VALUE!	101.1	CDS	LGG_02097	forward	LGG_02097	2578	insertion	*->A	gtt	rab	30	83	V->N	852	2	853	2	frameshift	Adenine-specific methyltransferase, Type II restriction enzyme
128	103	PS13	FM179322_bb	ReferenceStrain	StrainX	745431	743679:743680	#VALUE!	88.8	Figr	IGR_LGG_02201_LGG_02200	forward		1205	insertion	*->G			30	83	/->/	0	0	0	0	unknown			Intergenic between LGG_02201 and LGG_02200
134	97	PS13	FM179322_bb	ReferenceStrain	StrainX	745421	743672:743673	#VALUE!	88.8	Figr	IGR_LGG_02201_LGG_02200	forward		1195	insertion	*->A			30	83	/->/	0	0	0	0	unknown			Intergenic between LGG_02201 and LGG_02200
138	93	PS13	FM179322_bb	ReferenceStrain	StrainX	745414	743667:743668	#VALUE!	88.8	Figr	IGR_LGG_02201_LGG_02200	forward		1188	insertion	*->T			30	83	/->/	0	0	0	0	unknown			Intergenic between LGG_02201 and LGG_02200
139	92	PS13	FM179322_bb	ReferenceStrain	StrainX	745413	743667:743668	#VALUE!	88.8	Figr	IGR_LGG_02201_LGG_02200	forward		1187	insertion	*->T			30	83	/->/	0	0	0	0	unknown			Intergenic between LGG_02201 and LGG_02200
140	91	PS13	FM179322_bb	ReferenceStrain	StrainX	745410	743666:743667	#VALUE!	88.8	Figr	IGR_LGG_02201_LGG_02200	forward		1184	insertion	*->C			30	83	/->/	0	0	0	0	unknown			Intergenic between LGG_02201 and LGG_02200
141	90	PS13	FM179322_bb	ReferenceStrain	StrainX	745408	743665:743666	#VALUE!	88.8	Figr	IGR_LGG_02201_LGG_02200	forward		1182	insertion	*->G			30	83	/->/	0	0	0	0	unknown			Intergenic between LGG_02201 and LGG_02200
142	89	PS13	FM179322_bb	ReferenceStrain	StrainX	745407	743665:743666	#VALUE!	88.8	Figr	IGR_LGG_02201_LGG_02200	forward		1181	insertion	*->T			30	83	/->/	0	0	0	0	unknown			Intergenic between LGG_02201 and LGG_02200
143	88	PS13	FM179322_bb	ReferenceStrain	StrainX	745406	743665:743666	#VALUE!	88.8	Figr	IGR_LGG_02201_LGG_02200	forward		1180	insertion	*->G			30	83	/->/	0	0	0	0	unknown			Intergenic between LGG_02201 and LGG_02200
144	87	PS13	FM179322_bb	ReferenceStrain	StrainX	745403	743664:743665	#VALUE!	88.8	Figr	IGR_LGG_02201_LGG_02200	forward		1177	insertion	*->C			30	83	/->/	0	0	0	0	unknown			Intergenic between LGG_02201 and LGG_02200
145	86	PS13	FM179322_bb	ReferenceStrain	StrainX	745401	743663:743664	#VALUE!	88.8	Figr	IGR_LGG_02201_LGG_02200	forward		1175	insertion	*->C			30	83	/->/	0	0	0	0	unknown			Intergenic between LGG_02201 and LGG_02200
153	78	PS13	FM179322_bb	ReferenceStrain	StrainX	436620	435629:435630	#VALUE!	52	CDS	LGG_02511	complement	LGG_02511	222	insertion	*->A	agt	aag	30	82	S->K	72	1	74	2	frameshift	Conserved protein
163	68	PS13	FM179322_bb	ReferenceStrain	StrainX	436645	435653:435654	#VALUE!	52	CDS	LGG_02511	complement	LGG_02511	197	insertion	*->C	taa	tca	30	72	*->S	64	1	66	2	frameshift / destroys stop codon	Conserved protein
169	62	PS13	FM179322_bb	ReferenceStrain	StrainX	436667	435674:435675	#VALUE!	52	CDS	LGG_02511	complement	LGG_02511	175	insertion	*->G	acc	gcc	30	67	T->A	57	1	59	1	frameshift	Conserved protein
176	55	PS13	FM179322_bb	ReferenceStrain	StrainX	436682	435688:435689	#VALUE!	52	CDS	LGG_02511	complement	LGG_02511	160	insertion	*->G	gcc	gcc	30	73	A->A	52	2	54	1	frameshift	Conserved protein
177	54	PS13	FM179322_bb	ReferenceStrain	StrainX	436685	435690:435691	#VALUE!	52	CDS	LGG_02511	complement	LGG_02511	157	insertion	*->C	gcc	cgc	30	81	A->R	52	0	53	1	frameshift	Conserved protein
178	53	PS13	FM179322_bb	ReferenceStrain	StrainX	436686	435690:435691	#VALUE!	52	CDS	LGG_02511	complement	LGG_02511	156	insertion	*->A	gcc	aaa	30	82	A->K	52	0	52	3	frameshift	Conserved protein
179	52	PS13	FM179322_bb	ReferenceStrain	StrainX	436687	435690:435691	#VALUE!	52	CDS	LGG_02511	complement	LGG_02511	155	insertion	*->A	gcc	aaa	30	82	A->K	52	0	52	2	frameshift	Conserved protein
180	51	PS13	FM179322_bb	ReferenceStrain	StrainX	436688	435690:435691	#VALUE!	52	CDS	LGG_02511	complement	LGG_02511	154	insertion	*->A	gcc	aaa	30	76	A->K	52	0	52	1	frameshift	Conserved protein
186	45	PS13	FM179322_bb	ReferenceStrain	StrainX	436700	435701:435702	#VALUE!	52	CDS	LGG_02511	complement	LGG_02511	142	insertion	*->C	gtt	act	30	82	V->T	48	1	48	2	frameshift	Conserved protein
217	14	PS13	FM179322_bb	ReferenceStrain	StrainX	436620	435629:435630	#VALUE!	52	CDS	LGG_02512	complement	LGG_02512	8	insertion	*->A	aag	aaa	30	82	K->K	3	2	3	3	frameshift	Conserved protein

## Sheet: PS14
Nbr	Nbr2	Strain	# Contig	Reference strain	Mutant strain	Internal contig pos	Position in reference		Map pos in reference	FType	Locus	Direction	Gene name	Distance of SNP	DNA effect	Nucleotide change	Codon in reference	Codon in mutant	Quality reference	Quality mutant	AA change	AA position reference	Codon position reference	AA position mutant	Codon position mutant	Effect of mutation on protein	Product	Function	Note							73130
1	212	PS14	FM179322_bb	ReferenceStrain	StrainX	2940203	2936982	73130	350.9	CDS	LGG_00065	forward	aes	197	basechange	G->A	ttg	tta	30	83	L->L	66	3	66	3	silent	Alpha/beta hydrolase fold-3										73130
								73130	C	T	981128	|	46244	73130	|	1	1	gi|258506995|ref|NC_013198.1| PS14_contigs_Nremov																			73130
3	210	PS14	FM179322_bb	ReferenceStrain	StrainX	2893883	2890729	119383	345.3	Figr	IGR_LGG_00113_LGG_00112	forward		649	deletion	G->*			30	83	/->/	0	0	0	0	unknown			Intergenic between lysC and lysA								138682
4	209	PS14	FM179322_bb	ReferenceStrain	StrainX	2874567	2871430	138682	343	Figr	IGR_LGG_00129_LGG_00128	forward		101	basechange	C->T			30	83	/->/	0	0	0	0	unknown			Intergenic between LGG_00129 and LGG_00128								138682
								138682	G	A	1046579	|	18185	138682	|	1	1	gi|258506995|ref|NC_013198.1| PS14_contigs_Nremov																			187074
5	208	PS14	FM179322_bb	ReferenceStrain	StrainX	2826107	2823038	187074	337.3	CDS	LGG_00176	forward	LGG_00176	715	basechange	C->T	tcg	ttg	30	83	S->L	239	2	239	2	aa change	Conserved membrane protein										187074
								187074	G	A	1866399	|	19186	187074	|	1	1	gi|258506995|ref|NC_013198.1| PS14_contigs_Nremov																			211395
6	207	PS14	FM179322_bb	ReferenceStrain	StrainX	2801770	2798717	211395	334.4	CDS	LGG_00199	forward	LGG_00199	33	basechange	G->A	acg	aca	30	83	T->T	11	3	11	3	silent	Conserved protein										211395
								211395	C	T	1890720	|	867	211395	|	1	1	gi|258506995|ref|NC_013198.1| PS14_contigs_Nremov																			212262
7	206	PS14	FM179322_bb	ReferenceStrain	StrainX	2800902	2797850	212262	334.2	CDS	LGG_00200	complement	xfp	585	basechange	C->T	cca	tca	30	83	P->S	196	1	196	1	aa change	Phosphoketolase										212262
								212262	C	T	1891587	|	867	212262	|	1	1	gi|258506995|ref|NC_013198.1| PS14_contigs_Nremov																			222298
8	205	PS14	FM179322_bb	ReferenceStrain	StrainX	2790857	2787814	222298	333	CDS	LGG_00209	forward	LGG_00209	1135	basechange	G->A	ggt	agt	30	83	G->S	378	1	378	1	aa change	ABC transporter, ATPase and permease component										222298
								222298	C	T	1901623	|	6573	222298	|	1	1	gi|258506995|ref|NC_013198.1| PS14_contigs_Nremov																			323948
9	204	PS14	FM179322_bb	ReferenceStrain	StrainX	2713305	2710355	299757	323.8	Figr	IGR_LGG_00294_LGG_00293	forward		264	basechange	G->A			30	83	/->/	0	0	0	0	unknown			Intergenic between glcR and LGG_00293								323948
10	203	PS14	FM179322_bb	ReferenceStrain	StrainX	2689068	2686164	323948	320.9	CDS	LGG_00322	complement	deoB	498	basechange	C->T	cag	tag	30	83	Q->*	167	1	167	1	aa change / creates new stop codon :: untranslated, protein ended earlier	Phosphopentomutase										433789
								323948	C	T	2570733	|	11392	323948	|	1	-1	gi|258506995|ref|NC_013198.1| PS14_contigs_Nremov																			433789
11	202	PS14	FM179322_bb	ReferenceStrain	StrainX	2579119	2576323	433789	307.8	CDS	LGG_00431	complement	cbiQ	480	basechange	G->A	gca	aca	30	83	A->T	161	1	161	1	aa change	Cobalt transport protein cbiQ										446787
								433789	G	A	2630774	|	12998	314056	|	1	-1	gi|258506995|ref|NC_013198.1| PS14_contigs_Nremov																			446787
12	201	PS14	FM179322_bb	ReferenceStrain	StrainX	2566096	2563325	446787	306.2	CDS	LGG_00444	forward	spaC	1653	basechange	C->T	cct	tct	30	83	P->S	552	1	552	1	aa change	Pilus specific protein, ancillary protein involved in mucus-adhesion, contains von Willebrand factor (VWF) domain										511291
								446787	G	A	2617776	|	1819	327054	|	1	-1	gi|258506995|ref|NC_013198.1| PS14_contigs_Nremov																			511291
13	200	PS14	FM179322_bb	ReferenceStrain	StrainX	2501510	2498821	511291	298.5	CDS	LGG_00501	complement	LGG_00501	695	basechange	G->A	ctg	cta	30	83	L->L	231	3	231	3	silent	Choloylglycine hydrolase										687341
								511291	G	A	2829533	|	2276	115297	|	1	1	gi|258506995|ref|NC_013198.1| PS14_contigs_Nremov																			687341
14	199	PS14	FM179322_bb	ReferenceStrain	StrainX	2397184	2394629	615483	286.1	CDS	LGG_00603	complement	treB	1264	basechange	T->C	ctg	ccg	30	83	L->P	422	2	422	2	aa change	PTS system, beta-glucoside-specific IIABC component										830338
								615483	T	C	752444	|	5376	615483	|	1	-1	gi|258506995|ref|NC_013198.1| PS14_contigs_Nremov																			830338
15	198	PS14	FM179322_bb	ReferenceStrain	StrainX	2325261	2322771	687341	277.5	Figr	IGR_LGG_00675_LGG_00674	forward		182	basechange	C->T			30	83	/->/	0	0	0	0	unknown			Intergenic between hsp1 and LGG_00674								1259190
								687341	G	A	680586	|	57507	680586	|	1	-1	gi|258506995|ref|NC_013198.1| PS14_contigs_Nremov																			1259190
16	197	PS14	FM179322_bb	ReferenceStrain	StrainX	2182137	2179774	830338	260.4	Figr	IGR_LGG_02969_LGG_00822	forward		19	basechange	C->T			30	83	/->/	0	0	0	0	unknown			Intergenic between tRNA-Cys and LGG_00822								1262383
								830338	G	A	2799264	|	2285	145566	|	1	-1	gi|258506995|ref|NC_013198.1| PS14_contigs_Nremov																			1262383
								1069865	A	G	1525850	|	10726	1069865	|	1	1	gi|258506995|ref|NC_013198.1| PS14_contigs_Nremov																			1361607
17	196	PS14	FM179322_bb	ReferenceStrain	StrainX	1752929	1750922	1259190	209.2	Figr	IGR_LGG_01261_LGG_01260	forward		335	basechange	C->T			30	83	/->/	0	0	0	0	unknown			Intergenic between valS and rex								1361607
								1259190	G	A	274366	|	3193	274366	|	1	-1	gi|258506995|ref|NC_013198.1| PS14_contigs_Nremov																			1410677
18	195	PS14	FM179322_bb	ReferenceStrain	StrainX	1749732	1747729	1262383	208.8	Figr	IGR_LGG_01262_LGG_01261	forward		64	basechange	C->T			30	83	/->/	0	0	0	0	unknown			Intergenic between folC and valS								1410677
								1262383	G	A	271173	|	3193	271173	|	1	-1	gi|258506995|ref|NC_013198.1| PS14_contigs_Nremov																			1488781
								1314889	A	T	218667	|	10624	218667	|	1	-1	gi|258506995|ref|NC_013198.1| PS14_contigs_Nremov																			1488781
19	194	PS14	FM179322_bb	ReferenceStrain	StrainX	1650434	1648505	1361607	196.9	CDS	LGG_01362	complement	obg	195	basechange	G->A	gat	aat	30	83	D->N	66	1	66	1	aa change	GTP-binding protein										1570307
								1361607	G	A	171949	|	46718	171949	|	1	-1	gi|258506995|ref|NC_013198.1| PS14_contigs_Nremov																			1570307
20	193	PS14	FM179322_bb	ReferenceStrain	StrainX	1601324	1599435	1410677	191.1	CDS	LGG_01409	complement	rnhB	567	basechange	C->T	gcg	gtg	30	83	A->V	189	2	189	2	aa change	Ribonuclease HII										1663079
								1410677	C	T	122879	|	49070	122879	|	1	-1	gi|258506995|ref|NC_013198.1| PS14_contigs_Nremov																			1663079
21	192	PS14	FM179322_bb	ReferenceStrain	StrainX	1523190	1521331	1488781	181.7	Figr	IGR_LGG_01483_LGG_01482	forward		277	basechange	C->T			30	83	/->/	0	0	0	0	unknown			Intergenic between LGG_01483 and ypsC								2085912
								1488781	G	A	44775	|	44775	44775	|	1	-1	gi|258506995|ref|NC_013198.1| PS14_contigs_Nremov																			2085912
22	191	PS14	FM179322_bb	ReferenceStrain	StrainX	1441582	1439805	1570307	172	Figr	IGR_LGG_01555_LGG_01554	forward		488	basechange	G->A			30	83	/->/	0	0	0	0	unknown			Intergenic between yqeY and phoH								2372249
								1570307	C	T	2493788	|	200	451042	|	1	-1	gi|258506995|ref|NC_013198.1| PS14_contigs_Nremov																			2372249
								1608841	T	C	2191949	|	11322	752881	|	1	1	gi|258506995|ref|NC_013198.1| PS14_contigs_Nremov																			2534103
23	190	PS14	FM179322_bb	ReferenceStrain	StrainX	1348690	1347033	1663079	160.9	CDS	LGG_01634	forward	mdlB	149	basechange	G->A	atg	ata	30	83	M->I	50	3	50	3	aa change	ABC transporter, multidrug/protein/lipid transporter ATP-binding and permease protein										2534103
								1663079	C	T	1777803	|	9795	1167027	|	1	1	gi|258506995|ref|NC_013198.1| PS14_contigs_Nremov																			2549175
24	189	PS14	FM179322_bb	ReferenceStrain	StrainX	1138541	1137054	1873058	135.8	CDS	LGG_01843	forward	LGG_01843	755	basechange	T->C	cct	ccc	30	83	P->P	249	3	249	3	silent :: untranslated, protein ended earlier	Putative protein without homology										2549175
25	188	PS14	FM179322_bb	ReferenceStrain	StrainX	1138536	1137049	1873063	135.8	CDS	LGG_01843	forward	LGG_01843	750	deletion	C->*	ccg	acg	30	83	P->T	248	1	248	1	frameshift :: untranslated, protein ended earlier	Putative protein without homology										2660713
27	186	PS14	FM179322_bb	ReferenceStrain	StrainX	1138520	1137034	1873078	135.8	CDS	LGG_01843	forward	LGG_01843	734	deletion	A->*	aaa	caa	30	83	K->Q	243	1	243	1	frameshift :: untranslated, protein ended earlier	Putative protein without homology										2660713
28	185	PS14	FM179322_bb	ReferenceStrain	StrainX	1138509	1137023	1873089	135.8	CDS	LGG_01843	forward	LGG_01843	723	basechange	C->T	gcc	rgt	30	83	A->S	239	2	239	3	aa change :: untranslated, protein ended earlier	Putative protein without homology										2664652
29	184	PS14	FM179322_bb	ReferenceStrain	StrainX	1138488	1137002	1873110	135.8	CDS	LGG_01843	forward	LGG_01843	702	deletion	G->*	agt	tck	30	83	S->S	232	2	233	0	frameshift :: untranslated, protein ended earlier	Putative protein without homology										2664652
33	180	PS14	FM179322_bb	ReferenceStrain	StrainX	1137901	1136422	1873690	135.8	CDS	LGG_01843	forward	LGG_01843	115	basechange	A->G	agc	tgg	30	81	S->W	39	1	38	3	aa change :: untranslated, protein ended earlier	Putative protein without homology										2747412
34	179	PS14	FM179322_bb	ReferenceStrain	StrainX	1137866	1136387	1873725	135.8	CDS	LGG_01843	forward	LGG_01843	80	basechange	A->T	gat	ttc	30	82	D->F	27	2	27	1	aa change	Putative protein without homology										2747412
35	178	PS14	FM179322_bb	ReferenceStrain	StrainX	1137859	1136380	1873732	135.8	CDS	LGG_01843	forward	LGG_01843	73	basechange	A->T	aaa	cat	30	83	K->H	25	1	24	3	aa change	Putative protein without homology										2774605
36	177	PS14	FM179322_bb	ReferenceStrain	StrainX	1137858	1136379	1873733	135.8	CDS	LGG_01843	forward	LGG_01843	72	basechange	G->A	ctg	cat	30	83	L->H	24	3	24	2	aa change	Putative protein without homology										2774605
37	176	PS14	FM179322_bb	ReferenceStrain	StrainX	1137857	1136378	1873734	135.8	CDS	LGG_01843	forward	LGG_01843	71	deletion	T->*	ctg	cat	30	82	L->H	24	2	24	1	frameshift	Putative protein without homology										2777774
38	175	PS14	FM179322_bb	ReferenceStrain	StrainX	1137839	1136360	1873752	135.8	CDS	LGG_01843	forward	LGG_01843	53	basechange	A->G	aac	agc	30	83	N->S	18	2	18	2	aa change	Putative protein without homology										2777774
39	174	PS14	FM179322_bb	ReferenceStrain	StrainX	1137837	1136358	1873754	135.8	CDS	LGG_01843	forward	LGG_01843	51	basechange	G->A	ctg	cta	30	83	L->L	17	3	17	3	silent	Putative protein without homology										2820983
40	173	PS14	FM179322_bb	ReferenceStrain	StrainX	1137834	1136355	1873757	135.8	CDS	LGG_01843	forward	LGG_01843	48	basechange	T->C	ctt	tcc	30	83	L->S	16	3	16	3	aa change	Putative protein without homology										2820983
41	172	PS14	FM179322_bb	ReferenceStrain	StrainX	1137833	1136354	1873758	135.8	CDS	LGG_01843	forward	LGG_01843	47	basechange	T->C	ctt	tcc	30	83	L->S	16	2	16	2	aa change	Putative protein without homology										2890994
42	171	PS14	FM179322_bb	ReferenceStrain	StrainX	1137832	1136353	1873759	135.8	CDS	LGG_01843	forward	LGG_01843	46	basechange	C->T	ctt	tcc	30	83	L->S	16	1	16	1	aa change	Putative protein without homology										2890994
43	170	PS14	FM179322_bb	ReferenceStrain	StrainX	1137813	1136334	1873778	135.8	CDS	LGG_01843	forward	LGG_01843	27	basechange	G->A	ctg	cca	30	83	L->P	9	3	9	3	aa change	Putative protein without homology										2899595
44	169	PS14	FM179322_bb	ReferenceStrain	StrainX	1137812	1136333	1873779	135.8	CDS	LGG_01843	forward	LGG_01843	26	basechange	T->C	ctg	cca	30	83	L->P	9	2	9	2	aa change	Putative protein without homology										2899595
45	168	PS14	FM179322_bb	ReferenceStrain	StrainX	1137810	1136331	1873781	135.8	CDS	LGG_01843	forward	LGG_01843	24	basechange	T->C	cgt	cgc	30	83	R->R	8	3	8	3	silent	Putative protein without homology										2905319
47	166	PS14	FM179322_bb	ReferenceStrain	StrainX	1137792	1136314	1873798	135.8	CDS	LGG_01843	forward	LGG_01843	6	deletion	A->*	aaa	aag	30	83	K->K	3	1	3	0	frameshift	Putative protein without homology										2905319
48	165	PS14	FM179322_bb	ReferenceStrain	StrainX	1137781	1136303	1873809	135.7	Figr	IGR_LGG_01844_LGG_01843	forward		98	basechange	C->T			30	83	/->/	0	0	0	0	unknown			Intergenic between LGG_01844 and LGG_01843								2930973
49	164	PS14	FM179322_bb	ReferenceStrain	StrainX	1137779	1136301	1873811	135.7	Figr	IGR_LGG_01844_LGG_01843	forward		96	basechange	A->G			30	83	/->/	0	0	0	0	unknown			Intergenic between LGG_01844 and LGG_01843								2930973
50	163	PS14	FM179322_bb	ReferenceStrain	StrainX	1137778	1136300	1873812	135.7	Figr	IGR_LGG_01844_LGG_01843	forward		95	basechange	C->T			30	83	/->/	0	0	0	0	unknown			Intergenic between LGG_01844 and LGG_01843								2977195
51	162	PS14	FM179322_bb	ReferenceStrain	StrainX	1137765	1136287	1873825	135.7	Figr	IGR_LGG_01844_LGG_01843	forward		82	basechange	C->A			30	83	/->/	0	0	0	0	unknown			Intergenic between LGG_01844 and LGG_01843								2977195
52	161	PS14	FM179322_bb	ReferenceStrain	StrainX	1137763	1136285	1873827	135.7	Figr	IGR_LGG_01844_LGG_01843	forward		80	basechange	T->G			30	83	/->/	0	0	0	0	unknown			Intergenic between LGG_01844 and LGG_01843								68
53	160	PS14	FM179322_bb	ReferenceStrain	StrainX	1137760	1136282	1873830	135.7	Figr	IGR_LGG_01844_LGG_01843	forward		77	basechange	G->A			30	83	/->/	0	0	0	0	unknown			Intergenic between LGG_01844 and LGG_01843								34
54	159	PS14	FM179322_bb	ReferenceStrain	StrainX	1137759	1136281	1873831	135.7	Figr	IGR_LGG_01844_LGG_01843	forward		76	basechange	A->G			30	83	/->/	0	0	0	0	unknown			Intergenic between LGG_01844 and LGG_01843
55	158	PS14	FM179322_bb	ReferenceStrain	StrainX	1137758	1136280	1873832	135.7	Figr	IGR_LGG_01844_LGG_01843	forward		75	basechange	A->G			30	83	/->/	0	0	0	0	unknown			Intergenic between LGG_01844 and LGG_01843
57	156	PS14	FM179322_bb	ReferenceStrain	StrainX	1137739	1136262	1873850	135.7	Figr	IGR_LGG_01844_LGG_01843	forward		56	basechange	G->A			30	83	/->/	0	0	0	0	unknown			Intergenic between LGG_01844 and LGG_01843
58	155	PS14	FM179322_bb	ReferenceStrain	StrainX	1137738	1136261	1873851	135.7	Figr	IGR_LGG_01844_LGG_01843	forward		55	basechange	C->T			30	83	/->/	0	0	0	0	unknown			Intergenic between LGG_01844 and LGG_01843
60	153	PS14	FM179322_bb	ReferenceStrain	StrainX	1137734	1136258	1873854	135.7	Figr	IGR_LGG_01844_LGG_01843	forward		51	basechange	G->A			30	83	/->/	0	0	0	0	unknown			Intergenic between LGG_01844 and LGG_01843
61	152	PS14	FM179322_bb	ReferenceStrain	StrainX	1137733	1136257	1873855	135.7	Figr	IGR_LGG_01844_LGG_01843	forward		50	basechange	T->C			30	83	/->/	0	0	0	0	unknown			Intergenic between LGG_01844 and LGG_01843
63	150	PS14	FM179322_bb	ReferenceStrain	StrainX	1137722	1136247	1873865	135.7	Figr	IGR_LGG_01844_LGG_01843	forward		39	basechange	C->T			30	83	/->/	0	0	0	0	unknown			Intergenic between LGG_01844 and LGG_01843
64	149	PS14	FM179322_bb	ReferenceStrain	StrainX	1137721	1136246	1873866	135.7	Figr	IGR_LGG_01844_LGG_01843	forward		38	basechange	T->C			30	83	/->/	0	0	0	0	unknown			Intergenic between LGG_01844 and LGG_01843
65	148	PS14	FM179322_bb	ReferenceStrain	StrainX	1137719	1136244	1873868	135.7	Figr	IGR_LGG_01844_LGG_01843	forward		36	basechange	C->G			30	83	/->/	0	0	0	0	unknown			Intergenic between LGG_01844 and LGG_01843
66	147	PS14	FM179322_bb	ReferenceStrain	StrainX	1137716	1136241	1873871	135.7	Figr	IGR_LGG_01844_LGG_01843	forward		33	basechange	G->C			30	83	/->/	0	0	0	0	unknown			Intergenic between LGG_01844 and LGG_01843
67	146	PS14	FM179322_bb	ReferenceStrain	StrainX	1137708	1136233	1873879	135.7	Figr	IGR_LGG_01844_LGG_01843	forward		25	basechange	A->G			30	83	/->/	0	0	0	0	unknown			Intergenic between LGG_01844 and LGG_01843
68	145	PS14	FM179322_bb	ReferenceStrain	StrainX	1134241	1132769	1877343	135.3	Figr	IGR_LGG_01848_LGG_01847	forward		78	basechange	A->T			30	83	/->/	0	0	0	0	unknown			Intergenic between LGG_01848 and LGG_01847
69	144	PS14	FM179322_bb	ReferenceStrain	StrainX	1134240	1132768	1877344	135.3	Figr	IGR_LGG_01848_LGG_01847	forward		77	basechange	C->T			30	83	/->/	0	0	0	0	unknown			Intergenic between LGG_01848 and LGG_01847
70	143	PS14	FM179322_bb	ReferenceStrain	StrainX	1134236	1132764	1877348	135.3	Figr	IGR_LGG_01848_LGG_01847	forward		73	basechange	C->T			30	83	/->/	0	0	0	0	unknown			Intergenic between LGG_01848 and LGG_01847
71	142	PS14	FM179322_bb	ReferenceStrain	StrainX	1134210	1132738	1877374	135.3	Figr	IGR_LGG_01848_LGG_01847	forward		47	basechange	G->C			30	83	/->/	0	0	0	0	unknown			Intergenic between LGG_01848 and LGG_01847
72	141	PS14	FM179322_bb	ReferenceStrain	StrainX	1128337	1126870	1883242	134.6	Figr	IGR_LGG_01854_LGG_01853	forward		92	basechange	G->T			30	83	/->/	0	0	0	0	unknown			Intergenic between LGG_01854 and ABC-SBP
								1883242	C	A	2343971	|	4484	600859	|	1	1	gi|258506995|ref|NC_013198.1| PS14_contigs_Nremov
								1938609	A	G	1927751	|	7627	1017079	|	1	1	gi|258506995|ref|NC_013198.1| PS14_contigs_Nremov
73	140	PS14	FM179322_bb	ReferenceStrain	StrainX	1009623	1008276	2001836	120.5	CDS	LGG_01957	forward	is49	491	deletion	T->*	gat	gat	30	55	D->D	163	3	163	2	frameshift	Transposase
74	139	PS14	FM179322_bb	ReferenceStrain	StrainX	925493	924200	2085912	110.4	Figr	IGR_LGG_02035_LGG_02034	forward		326	basechange	C->T			30	83	/->/	0	0	0	0	unknown			Intergenic between clpL and spxA
								2085912	G	A	2855592	|	1040	89238	|	1	-1	gi|258506995|ref|NC_013198.1| PS14_contigs_Nremov
75	138	PS14	FM179322_bb	ReferenceStrain	StrainX	862821	861580	2148532	102.9	CDS	LGG_02089	forward	LGG_02089	527	basechange	G->T	tgg	tkm	30	83	W->*	169	3	173	1	aa change / creates new stop codon	Conserved protein
76	137	PS14	FM179322_bb	ReferenceStrain	StrainX	862820	861579	2148533	102.9	CDS	LGG_02089	forward	LGG_02089	526	deletion	G->*	tgg	tkm	30	83	W->*	169	2	173	0	frameshift / creates new stop codon	Conserved protein
89	124	PS14	FM179322_bb	ReferenceStrain	StrainX	850965	849751	2160361	101.5	CDS	LGG_02095	complement	LGG_02095	1727	basechange	C->G	cgg	gky	30	83	R->G	576	1	576	1	aa change	Adenine-specific methyltransferase, Type II restriction enzyme, methylase subunit
88	125	PS14	FM179322_bb	ReferenceStrain	StrainX	850961	849748	2160364	101.5	CDS	LGG_02095	complement	LGG_02095	1731	basechange	C->A	cca	att	30	83	P->I	577	1	577	1	aa change	Adenine-specific methyltransferase, Type II restriction enzyme, methylase subunit
87	126	PS14	FM179322_bb	ReferenceStrain	StrainX	850960	849747	2160365	101.5	CDS	LGG_02095	complement	LGG_02095	1732	basechange	C->T	cca	att	30	83	P->I	577	2	577	2	aa change	Adenine-specific methyltransferase, Type II restriction enzyme, methylase subunit
86	127	PS14	FM179322_bb	ReferenceStrain	StrainX	850959	849746	2160366	101.5	CDS	LGG_02095	complement	LGG_02095	1733	basechange	A->T	cca	att	30	83	P->I	577	3	577	3	aa change	Adenine-specific methyltransferase, Type II restriction enzyme, methylase subunit
90	123	PS14	FM179322_bb	ReferenceStrain	StrainX	848407	847212	2162900	101.2	CDS	LGG_02097	forward	LGG_02097	2664	basechange	T->C	tat	tac	30	83	Y->Y	876	3	878	3	silent	Adenine-specific methyltransferase, Type II restriction enzyme
91	122	PS14	FM179322_bb	ReferenceStrain	StrainX	848401	847206	2162906	101.2	CDS	LGG_02097	forward	LGG_02097	2658	basechange	C->T	gtc	gtt	30	83	V->V	874	3	876	3	silent	Adenine-specific methyltransferase, Type II restriction enzyme
92	121	PS14	FM179322_bb	ReferenceStrain	StrainX	848398	847203	2162909	101.2	CDS	LGG_02097	forward	LGG_02097	2655	basechange	G->T	ttg	ttt	30	83	L->F	873	3	875	3	aa change	Adenine-specific methyltransferase, Type II restriction enzyme
93	120	PS14	FM179322_bb	ReferenceStrain	StrainX	848392	847197	2162915	101.2	CDS	LGG_02097	forward	LGG_02097	2649	basechange	T->C	tct	ttc	30	83	S->F	871	3	873	3	aa change	Adenine-specific methyltransferase, Type II restriction enzyme
94	119	PS14	FM179322_bb	ReferenceStrain	StrainX	848391	847196	2162916	101.2	CDS	LGG_02097	forward	LGG_02097	2648	basechange	C->T	tct	ttc	30	83	S->F	871	2	873	2	aa change	Adenine-specific methyltransferase, Type II restriction enzyme
95	118	PS14	FM179322_bb	ReferenceStrain	StrainX	848389	847194	2162918	101.2	CDS	LGG_02097	forward	LGG_02097	2646	basechange	G->T	aag	tat	30	83	K->Y	870	3	872	3	aa change	Adenine-specific methyltransferase, Type II restriction enzyme
96	117	PS14	FM179322_bb	ReferenceStrain	StrainX	848386	847192	2162920	101.2	CDS	LGG_02097	forward	LGG_02097	2643	basechange	A->T	aag	tat	30	83	K->Y	870	1	872	1	aa change	Adenine-specific methyltransferase, Type II restriction enzyme
97	116	PS14	FM179322_bb	ReferenceStrain	StrainX	848385	847191	2162921	101.2	CDS	LGG_02097	forward	LGG_02097	2642	basechange	A->G	tca	tgg	30	83	S->W	869	3	871	3	aa change	Adenine-specific methyltransferase, Type II restriction enzyme
98	115	PS14	FM179322_bb	ReferenceStrain	StrainX	848384	847190	2162922	101.2	CDS	LGG_02097	forward	LGG_02097	2641	basechange	C->G	tca	tgg	30	83	S->W	869	2	871	2	aa change	Adenine-specific methyltransferase, Type II restriction enzyme
99	114	PS14	FM179322_bb	ReferenceStrain	StrainX	848378	847185	2162927	101.2	CDS	LGG_02097	forward	LGG_02097	2635	basechange	C->T	aac	gat	30	83	N->D	867	3	869	3	aa change	Adenine-specific methyltransferase, Type II restriction enzyme
100	113	PS14	FM179322_bb	ReferenceStrain	StrainX	848375	847183	2162929	101.2	CDS	LGG_02097	forward	LGG_02097	2632	basechange	A->G	aac	gat	30	83	N->D	867	1	869	1	aa change	Adenine-specific methyltransferase, Type II restriction enzyme
101	112	PS14	FM179322_bb	ReferenceStrain	StrainX	848369	847179	2162933	101.2	CDS	LGG_02097	forward	LGG_02097	2626	basechange	G->T	tcg	tct	30	83	S->S	865	3	867	3	silent	Adenine-specific methyltransferase, Type II restriction enzyme
104	109	PS14	FM179322_bb	ReferenceStrain	StrainX	848357	847171	2162941	101.2	CDS	LGG_02097	forward	LGG_02097	2614	deletion	G->*	gag	tym	30	83	E->S	863	1	864	2	frameshift	Adenine-specific methyltransferase, Type II restriction enzyme
105	108	PS14	FM179322_bb	ReferenceStrain	StrainX	848348	847167	2162945	101.2	CDS	LGG_02097	forward	LGG_02097	2605	basechange	A->T	aca	gtt	30	83	T->V	861	3	863	2	aa change	Adenine-specific methyltransferase, Type II restriction enzyme
106	107	PS14	FM179322_bb	ReferenceStrain	StrainX	848347	847166	2162946	101.2	CDS	LGG_02097	forward	LGG_02097	2604	basechange	C->G	aca	gtt	30	83	T->V	861	2	863	1	aa change	Adenine-specific methyltransferase, Type II restriction enzyme
107	106	PS14	FM179322_bb	ReferenceStrain	StrainX	848346	847165	2162947	101.2	CDS	LGG_02097	forward	LGG_02097	2603	deletion	A->*	aca	gtt	30	83	T->V	861	1	863	0	frameshift	Adenine-specific methyltransferase, Type II restriction enzyme
108	105	PS14	FM179322_bb	ReferenceStrain	StrainX	848342	847162	2162950	101.2	CDS	LGG_02097	forward	LGG_02097	2599	basechange	G->A	gat	aat	30	83	D->N	860	1	862	1	aa change	Adenine-specific methyltransferase, Type II restriction enzyme
109	104	PS14	FM179322_bb	ReferenceStrain	StrainX	848330	847152	2162960	101.2	CDS	LGG_02097	forward	LGG_02097	2587	basechange	A->G	aga	rrg	30	83	R->K	856	3	858	3	aa change	Adenine-specific methyltransferase, Type II restriction enzyme
110	103	PS14	FM179322_bb	ReferenceStrain	StrainX	848327	847149	2162963	101.2	CDS	LGG_02097	forward	LGG_02097	2584	basechange	G->T	acg	tct	30	83	T->S	855	3	857	3	aa change	Adenine-specific methyltransferase, Type II restriction enzyme
111	102	PS14	FM179322_bb	ReferenceStrain	StrainX	848325	847147	2162965	101.2	CDS	LGG_02097	forward	LGG_02097	2582	basechange	A->T	acg	tct	30	83	T->S	855	1	857	1	aa change	Adenine-specific methyltransferase, Type II restriction enzyme
112	101	PS14	FM179322_bb	ReferenceStrain	StrainX	848321	847144	2162968	101.2	CDS	LGG_02097	forward	LGG_02097	2578	basechange	G->A	gtt	atm	30	83	V->I	854	1	856	1	aa change	Adenine-specific methyltransferase, Type II restriction enzyme
116	97	PS14	FM179322_bb	ReferenceStrain	StrainX	744685	743693	2266419	88.8	Figr	IGR_LGG_02201_LGG_02200	forward		1179	basechange	C->A			30	83	/->/	0	0	0	0	unknown			Intergenic between LGG_02201 and LGG_02200
117	96	PS14	FM179322_bb	ReferenceStrain	StrainX	744678	743689	2266423	88.8	Figr	IGR_LGG_02201_LGG_02200	forward		1172	deletion	T->*			30	83	/->/	0	0	0	0	unknown			Intergenic between LGG_02201 and LGG_02200
118	95	PS14	FM179322_bb	ReferenceStrain	StrainX	744676	743687	2266425	88.8	Figr	IGR_LGG_02201_LGG_02200	forward		1170	basechange	G->A			30	83	/->/	0	0	0	0	unknown			Intergenic between LGG_02201 and LGG_02200
119	94	PS14	FM179322_bb	ReferenceStrain	StrainX	744667	743681	2266431	88.8	Figr	IGR_LGG_02201_LGG_02200	forward		1161	basechange	T->A			30	83	/->/	0	0	0	0	unknown			Intergenic between LGG_02201 and LGG_02200
120	93	PS14	FM179322_bb	ReferenceStrain	StrainX	744666	743680	2266432	88.8	Figr	IGR_LGG_02201_LGG_02200	forward		1160	basechange	T->A			30	69	/->/	0	0	0	0	unknown			Intergenic between LGG_02201 and LGG_02200
121	92	PS14	FM179322_bb	ReferenceStrain	StrainX	744661	743676	2266436	88.8	Figr	IGR_LGG_02201_LGG_02200	forward		1155	basechange	G->C			30	79	/->/	0	0	0	0	unknown			Intergenic between LGG_02201 and LGG_02200
122	91	PS14	FM179322_bb	ReferenceStrain	StrainX	744660	743675	2266437	88.8	Figr	IGR_LGG_02201_LGG_02200	forward		1154	basechange	G->T			30	78	/->/	0	0	0	0	unknown			Intergenic between LGG_02201 and LGG_02200
123	90	PS14	FM179322_bb	ReferenceStrain	StrainX	744659	743674	2266438	88.8	Figr	IGR_LGG_02201_LGG_02200	forward		1153	basechange	C->T			30	81	/->/	0	0	0	0	unknown			Intergenic between LGG_02201 and LGG_02200
124	89	PS14	FM179322_bb	ReferenceStrain	StrainX	744658	743673	2266439	88.8	Figr	IGR_LGG_02201_LGG_02200	forward		1152	basechange	G->A			30	83	/->/	0	0	0	0	unknown			Intergenic between LGG_02201 and LGG_02200
125	88	PS14	FM179322_bb	ReferenceStrain	StrainX	744652	743668	2266444	88.8	Figr	IGR_LGG_02201_LGG_02200	forward		1146	basechange	A->G			30	82	/->/	0	0	0	0	unknown			Intergenic between LGG_02201 and LGG_02200
126	87	PS14	FM179322_bb	ReferenceStrain	StrainX	744650	743666	2266446	88.8	Figr	IGR_LGG_02201_LGG_02200	forward		1144	basechange	A->C			30	82	/->/	0	0	0	0	unknown			Intergenic between LGG_02201 and LGG_02200
								2352641	A	G	377069	|	255	377069	|	1	1	gi|258506995|ref|NC_013198.1| PS14_contigs_Nremov
								2352896	C	G	377324	|	3	377324	|	1	1	gi|258506995|ref|NC_013198.1| PS14_contigs_Nremov
								2352899	A	C	377327	|	3	377327	|	1	1	gi|258506995|ref|NC_013198.1| PS14_contigs_Nremov
								2352902	A	G	377330	|	3	377330	|	1	1	gi|258506995|ref|NC_013198.1| PS14_contigs_Nremov
								2352905	A	G	377333	|	3	377333	|	1	1	gi|258506995|ref|NC_013198.1| PS14_contigs_Nremov
								2352965	A	T	377393	|	60	377393	|	1	1	gi|258506995|ref|NC_013198.1| PS14_contigs_Nremov
								2353382	G	A	377810	|	9	377810	|	1	1	gi|258506995|ref|NC_013198.1| PS14_contigs_Nremov
								2353391	C	T	377819	|	9	377819	|	1	1	gi|258506995|ref|NC_013198.1| PS14_contigs_Nremov
127	86	PS14	FM179322_bb	ReferenceStrain	StrainX	638658	637863	2372249	76.2	CDS	LGG_02296	forward	rtpR	646	basechange	C->T	gcc	gtc	30	83	A->V	216	2	216	2	aa change	Adenosylcobalamin-dependent ribonucleoside-triphosphate reductase
								2372249	G	A	396677	|	4932	396677	|	1	1	gi|258506995|ref|NC_013198.1| PS14_contigs_Nremov
128	85	PS14	FM179322_bb	ReferenceStrain	StrainX	476632	476009	2534103	56.9	CDS	LGG_02465	forward	infA	158	basechange	G->A	gtg	gta	30	83	V->V	53	3	53	3	silent	Translation initiation factor IF-1
								2534103	C	T	2399016	|	12660	476009	|	1	1	gi|258506995|ref|NC_013198.1| PS14_contigs_Nremov
129	84	PS14	FM179322_bb	ReferenceStrain	StrainX	461550	460937	2549175	55.1	CDS	LGG_02493	forward	fusA	1785	basechange	G->A	tcg	tca	30	83	S->S	595	3	595	3	silent	Protein Translation Elongation Factor G (EF-G)
								2549175	C	T	2414088	|	15072	460937	|	1	1	gi|258506995|ref|NC_013198.1| PS14_contigs_Nremov
183	30	PS14	FM179322_bb	ReferenceStrain	StrainX	436303	435768	2574344	52.1	CDS	LGG_02511	complement	LGG_02511	75	basechange	A->G	aaa	gga	30	83	K->G	26	1	26	1	aa change	Conserved protein
182	31	PS14	FM179322_bb	ReferenceStrain	StrainX	436302	435767	2574345	52.1	CDS	LGG_02511	complement	LGG_02511	76	basechange	A->G	aaa	gga	30	83	K->G	26	2	26	2	aa change	Conserved protein
181	32	PS14	FM179322_bb	ReferenceStrain	StrainX	436287	435752	2574360	52.1	CDS	LGG_02511	complement	LGG_02511	91	basechange	A->G	gac	ggc	30	83	D->G	31	2	31	2	aa change	Conserved protein
180	33	PS14	FM179322_bb	ReferenceStrain	StrainX	436283	435748	2574364	52.1	CDS	LGG_02511	complement	LGG_02511	95	basechange	T->C	ctt	ctc	30	83	L->L	32	3	32	3	silent	Conserved protein
179	34	PS14	FM179322_bb	ReferenceStrain	StrainX	436282	435747	2574365	52.1	CDS	LGG_02511	complement	LGG_02511	96	basechange	A->G	aaa	gaa	30	83	K->E	33	1	33	1	aa change	Conserved protein
178	35	PS14	FM179322_bb	ReferenceStrain	StrainX	436266	435731	2574381	52.1	CDS	LGG_02511	complement	LGG_02511	112	basechange	T->C	gtc	gcc	30	83	V->A	38	2	38	2	aa change	Conserved protein
177	36	PS14	FM179322_bb	ReferenceStrain	StrainX	436256	435721	2574391	52.1	CDS	LGG_02511	complement	LGG_02511	122	basechange	C->T	atc	att	30	83	I->I	41	3	41	3	silent	Conserved protein
176	37	PS14	FM179322_bb	ReferenceStrain	StrainX	436255	435720	2574392	52.1	CDS	LGG_02511	complement	LGG_02511	123	basechange	A->G	agg	gtg	30	83	R->V	42	1	42	1	aa change	Conserved protein
175	38	PS14	FM179322_bb	ReferenceStrain	StrainX	436254	435719	2574393	52.1	CDS	LGG_02511	complement	LGG_02511	124	basechange	G->T	agg	gtg	30	83	R->V	42	2	42	2	aa change	Conserved protein
174	39	PS14	FM179322_bb	ReferenceStrain	StrainX	436250	435715	2574397	52.1	CDS	LGG_02511	complement	LGG_02511	128	basechange	T->C	ttt	ttc	30	83	F->F	43	3	43	3	silent	Conserved protein
173	40	PS14	FM179322_bb	ReferenceStrain	StrainX	436249	435714	2574398	52.1	CDS	LGG_02511	complement	LGG_02511	129	basechange	A->G	aag	gag	30	82	K->E	44	1	44	1	aa change	Conserved protein
172	41	PS14	FM179322_bb	ReferenceStrain	StrainX	436243	435708	2574404	52.1	CDS	LGG_02511	complement	LGG_02511	135	basechange	G->A	gct	act	30	82	A->T	46	1	46	1	aa change	Conserved protein
171	42	PS14	FM179322_bb	ReferenceStrain	StrainX	436239	435704	2574408	52.1	CDS	LGG_02511	complement	LGG_02511	139	basechange	G->A	tgt	tac	30	82	C->Y	47	2	47	2	aa change	Conserved protein
170	43	PS14	FM179322_bb	ReferenceStrain	StrainX	436238	435703	2574409	52.1	CDS	LGG_02511	complement	LGG_02511	140	basechange	T->C	tgt	tac	30	83	C->Y	47	3	47	3	aa change	Conserved protein
169	44	PS14	FM179322_bb	ReferenceStrain	StrainX	436237	435702	2574410	52.1	CDS	LGG_02511	complement	LGG_02511	141	basechange	G->A	gtt	act	30	82	V->T	48	1	48	1	aa change	Conserved protein
167	46	PS14	FM179322_bb	ReferenceStrain	StrainX	436232	435698	2574414	52.1	CDS	LGG_02511	complement	LGG_02511	146	deletion	T->*	ctg	tcg	30	83	L->S	49	2	49	2	frameshift	Conserved protein
166	47	PS14	FM179322_bb	ReferenceStrain	StrainX	436231	435697	2574415	52.1	CDS	LGG_02511	complement	LGG_02511	147	deletion	G->*	ctg	tcg	30	83	L->S	49	3	49	2	frameshift	Conserved protein
165	48	PS14	FM179322_bb	ReferenceStrain	StrainX	436229	435695	2574417	52.1	CDS	LGG_02511	complement	LGG_02511	149	deletion	T->*	gtt	atc	30	81	V->I	50	2	50	0	frameshift	Conserved protein
164	49	PS14	FM179322_bb	ReferenceStrain	StrainX	436228	435694	2574418	52.1	CDS	LGG_02511	complement	LGG_02511	150	deletion	T->*	gtt	atc	30	81	V->I	50	3	50	0	frameshift	Conserved protein
163	50	PS14	FM179322_bb	ReferenceStrain	StrainX	436227	435693	2574419	52.1	CDS	LGG_02511	complement	LGG_02511	151	deletion	T->*	tat	atc	30	81	Y->I	51	1	50	0	frameshift	Conserved protein
162	51	PS14	FM179322_bb	ReferenceStrain	StrainX	436224	435690	2574422	52	CDS	LGG_02511	complement	LGG_02511	154	basechange	G->C	gcc	atc	30	82	A->I	52	1	50	3	aa change	Conserved protein
161	52	PS14	FM179322_bb	ReferenceStrain	StrainX	436221	435687	2574425	52	CDS	LGG_02511	complement	LGG_02511	157	basechange	C->T	cat	cct	30	82	H->P	53	1	51	3	aa change	Conserved protein
160	53	PS14	FM179322_bb	ReferenceStrain	StrainX	436219	435685	2574427	52	CDS	LGG_02511	complement	LGG_02511	159	deletion	T->*	cat	aaa	30	76	H->K	53	3	52	1	frameshift	Conserved protein
159	54	PS14	FM179322_bb	ReferenceStrain	StrainX	436211	435677	2574435	52	CDS	LGG_02511	complement	LGG_02511	167	basechange	T->C	ctc	gcc	30	82	L->A	56	2	54	3	aa change	Conserved protein
158	55	PS14	FM179322_bb	ReferenceStrain	StrainX	436210	435676	2574436	52	CDS	LGG_02511	complement	LGG_02511	168	basechange	C->G	ctc	ggt	30	77	L->G	56	3	55	1	aa change	Conserved protein
157	56	PS14	FM179322_bb	ReferenceStrain	StrainX	436209	435675	2574437	52	CDS	LGG_02511	complement	LGG_02511	169	basechange	A->G	acc	ggt	30	70	T->G	57	1	55	2	aa change	Conserved protein
156	57	PS14	FM179322_bb	ReferenceStrain	StrainX	436208	435674	2574438	52	CDS	LGG_02511	complement	LGG_02511	170	basechange	C->T	acc	ggt	30	68	T->G	57	2	55	3	aa change	Conserved protein
154	59	PS14	FM179322_bb	ReferenceStrain	StrainX	436204	435671	2574441	52	CDS	LGG_02511	complement	LGG_02511	174	basechange	G->C	ggc	ccg	30	0	G->P	58	2	57	1	aa change	Conserved protein
153	60	PS14	FM179322_bb	ReferenceStrain	StrainX	436200	435667	2574445	52	CDS	LGG_02511	complement	LGG_02511	178	basechange	A->T	gca	ctk	30	10	A->L	59	3	58	2	aa change	Conserved protein
152	61	PS14	FM179322_bb	ReferenceStrain	StrainX	436196	435663	2574449	52	CDS	LGG_02511	complement	LGG_02511	182	basechange	G->A	gtc	aaa	30	0	V->K	61	1	59	3	aa change	Conserved protein
151	62	PS14	FM179322_bb	ReferenceStrain	StrainX	436195	435662	2574450	52	CDS	LGG_02511	complement	LGG_02511	183	basechange	T->C	gtc	ccc	30	0	V->P	61	2	60	1	aa change	Conserved protein
150	63	PS14	FM179322_bb	ReferenceStrain	StrainX	436193	435660	2574452	52	CDS	LGG_02511	complement	LGG_02511	185	basechange	T->C	tgc	ccc	30	0	C->P	62	1	60	3	aa change	Conserved protein
149	64	PS14	FM179322_bb	ReferenceStrain	StrainX	436192	435659	2574453	52	CDS	LGG_02511	complement	LGG_02511	186	basechange	G->A	tgc	aca	30	0	C->T	62	2	61	1	aa change	Conserved protein
148	65	PS14	FM179322_bb	ReferenceStrain	StrainX	436190	435657	2574455	52	CDS	LGG_02511	complement	LGG_02511	188	basechange	G->A	gtg	aca	30	0	V->T	63	1	61	3	aa change	Conserved protein
146	67	PS14	FM179322_bb	ReferenceStrain	StrainX	436183	435651	2574461	52	CDS	LGG_02511	complement	LGG_02511	195	basechange	G->A	gga	agc	30	0	G->S	65	1	64	1	aa change	Conserved protein
184	29	PS14	FM179322_bb	ReferenceStrain	StrainX	436183	435651	2574461	52	Figr	IGR_LGG_02512_LGG_02511	forward		13	basechange	C->T			30	0	/->/	0	0	0	0	unknown			Intergenic between LGG_02512 and LGG_02511
145	68	PS14	FM179322_bb	ReferenceStrain	StrainX	436181	435649	2574463	52	CDS	LGG_02511	complement	LGG_02511	197	deletion	A->*	gga	agc	30	0	G->S	65	3	64	2	frameshift	Conserved protein
185	28	PS14	FM179322_bb	ReferenceStrain	StrainX	436181	435649	2574463	52	Figr	IGR_LGG_02512_LGG_02511	forward		11	deletion	T->*			30	0	/->/	0	0	0	0	unknown			Intergenic between LGG_02512 and LGG_02511
144	69	PS14	FM179322_bb	ReferenceStrain	StrainX	436179	435647	2574465	52	CDS	LGG_02511	complement	LGG_02511	199	basechange	C->T	cct	ttt	30	0	P->F	66	2	65	1	aa change	Conserved protein
186	27	PS14	FM179322_bb	ReferenceStrain	StrainX	436179	435647	2574465	52	Figr	IGR_LGG_02512_LGG_02511	forward		9	basechange	G->A			30	0	/->/	0	0	0	0	unknown			Intergenic between LGG_02512 and LGG_02511
143	70	PS14	FM179322_bb	ReferenceStrain	StrainX	436176	435644	2574468	52	CDS	LGG_02511	complement	LGG_02511	202	basechange	A->G	taa	ggt	30	10	*->G	67	2	66	1	aa change / destroys stop codon	Conserved protein
187	26	PS14	FM179322_bb	ReferenceStrain	StrainX	436176	435644	2574468	52	Figr	IGR_LGG_02512_LGG_02511	forward		6	basechange	T->C			30	10	/->/	0	0	0	0	unknown			Intergenic between LGG_02512 and LGG_02511
142	71	PS14	FM179322_bb	ReferenceStrain	StrainX	436175	435643	2574469	52	CDS	LGG_02511	complement	LGG_02511	203	basechange	A->G	taa	ggt	30	10	*->G	67	3	66	2	aa change / destroys stop codon	Conserved protein
188	25	PS14	FM179322_bb	ReferenceStrain	StrainX	436175	435643	2574469	52	Figr	IGR_LGG_02512_LGG_02511	forward		5	basechange	T->C			30	10	/->/	0	0	0	0	unknown			Intergenic between LGG_02512 and LGG_02511
141	72	PS14	FM179322_bb	ReferenceStrain	StrainX	436174	435642	2574470	52	CDS	LGG_02511	complement	LGG_02511	204	basechange	A->T	acg	ggt	30	66	T->G	68	1	66	3	aa change	Conserved protein
189	24	PS14	FM179322_bb	ReferenceStrain	StrainX	436174	435642	2574470	52	Figr	IGR_LGG_02512_LGG_02511	forward		4	basechange	T->A			30	66	/->/	0	0	0	0	unknown			Intergenic between LGG_02512 and LGG_02511
140	73	PS14	FM179322_bb	ReferenceStrain	StrainX	436173	435641	2574471	52	CDS	LGG_02511	complement	LGG_02511	205	basechange	C->T	acg	tgc	30	62	T->C	68	2	67	1	aa change	Conserved protein
190	23	PS14	FM179322_bb	ReferenceStrain	StrainX	436173	435641	2574471	52	Figr	IGR_LGG_02512_LGG_02511	forward		3	basechange	G->A			30	62	/->/	0	0	0	0	unknown			Intergenic between LGG_02512 and LGG_02511
139	74	PS14	FM179322_bb	ReferenceStrain	StrainX	436170	435638	2574474	52	CDS	LGG_02511	complement	LGG_02511	208	basechange	A->G	caa	gat	30	79	Q->D	69	2	68	1	aa change	Conserved protein
191	22	PS14	FM179322_bb	ReferenceStrain	StrainX	436170	435638	2574474	52	Figr	IGR_LGG_02512_LGG_02511	forward		0	basechange	T->C			30	79	/->/	0	0	0	0	unknown			Intergenic between LGG_02512 and LGG_02511
138	75	PS14	FM179322_bb	ReferenceStrain	StrainX	436165	435633	2574479	52	CDS	LGG_02511	complement	LGG_02511	213	basechange	C->T	cca	ggt	30	82	P->G	71	1	69	3	aa change	Conserved protein
200	13	PS14	FM179322_bb	ReferenceStrain	StrainX	436165	435633	2574479	52	CDS	LGG_02512	complement	LGG_02512	4	basechange	C->T	gcc	gtc	30	82	A->V	2	2	2	2	aa change	Conserved protein
136	77	PS14	FM179322_bb	ReferenceStrain	StrainX	436155	435624	2574488	52	CDS	LGG_02511	complement	LGG_02511	223	basechange	G->A	ggc	atc	30	81	G->I	74	1	73	1	aa change	Conserved protein
198	15	PS14	FM179322_bb	ReferenceStrain	StrainX	436155	435624	2574488	52	CDS	LGG_02512	complement	LGG_02512	14	basechange	G->A	ggg	cga	30	81	G->R	5	2	5	3	aa change	Conserved protein
135	78	PS14	FM179322_bb	ReferenceStrain	StrainX	436154	435623	2574489	52	CDS	LGG_02511	complement	LGG_02511	224	basechange	G->T	ggc	atc	30	82	G->I	74	2	73	2	aa change	Conserved protein
197	16	PS14	FM179322_bb	ReferenceStrain	StrainX	436154	435623	2574489	52	CDS	LGG_02512	complement	LGG_02512	15	basechange	G->T	ggg	tca	30	82	G->S	5	3	6	1	aa change	Conserved protein
134	79	PS14	FM179322_bb	ReferenceStrain	StrainX	436152	435621	2574491	52	CDS	LGG_02511	complement	LGG_02511	226	deletion	C->*	cat	atc	30	83	H->I	75	1	74	0	frameshift	Conserved protein
196	17	PS14	FM179322_bb	ReferenceStrain	StrainX	436152	435621	2574491	52	CDS	LGG_02512	complement	LGG_02512	17	deletion	C->*	cca	tca	30	83	P->S	6	2	6	2	frameshift	Conserved protein
133	80	PS14	FM179322_bb	ReferenceStrain	StrainX	436147	435616	2574496	52	CDS	LGG_02511	complement	LGG_02511	231	basechange	G->C	cag	acg	30	83	Q->T	76	3	75	2	aa change	Conserved protein
195	18	PS14	FM179322_bb	ReferenceStrain	StrainX	436147	435616	2574496	52	CDS	LGG_02512	complement	LGG_02512	22	basechange	G->C	ggt	cgt	30	83	G->R	8	1	8	1	aa change	Conserved protein
132	81	PS14	FM179322_bb	ReferenceStrain	StrainX	436139	435608	2574504	52	CDS	LGG_02511	complement	LGG_02511	239	basechange	G->A	ggc	acc	30	73	G->T	79	2	78	1	aa change	Conserved protein
194	19	PS14	FM179322_bb	ReferenceStrain	StrainX	436139	435608	2574504	52	CDS	LGG_02512	complement	LGG_02512	30	basechange	G->A	agg	aga	30	73	R->R	10	3	10	3	silent	Conserved protein
131	82	PS14	FM179322_bb	ReferenceStrain	StrainX	436136	435605	2574507	52	CDS	LGG_02511	complement	LGG_02511	242	basechange	G->A	cgc	act	30	82	R->T	80	2	79	1	aa change	Conserved protein
193	20	PS14	FM179322_bb	ReferenceStrain	StrainX	436136	435605	2574507	52	CDS	LGG_02512	complement	LGG_02512	33	basechange	G->A	ccg	cca	30	82	P->P	11	3	11	3	silent	Conserved protein
130	83	PS14	FM179322_bb	ReferenceStrain	StrainX	436123	435592	2574520	52	CDS	LGG_02511	complement	LGG_02511	255	basechange	T->C	ggt	gct	30	82	G->A	84	3	83	2	aa change	Conserved protein
192	21	PS14	FM179322_bb	ReferenceStrain	StrainX	436123	435592	2574520	52	CDS	LGG_02512	complement	LGG_02512	46	basechange	T->C	ttt	ctt	30	82	F->L	16	1	16	1	aa change	Conserved protein
201	12	PS14	FM179322_bb	ReferenceStrain	StrainX	349826	349399	2660713	41.7	CDS	LGG_02601	forward	ppx	1069	basechange	G->A	ggc	gac	30	83	G->D	357	2	357	2	aa change	Exopolyphosphatase
								2660713	C	T	843243	|	3939	349399	|	1	-1	gi|258506995|ref|NC_013198.1| PS14_contigs_Nremov
202	11	PS14	FM179322_bb	ReferenceStrain	StrainX	345883	345460	2664652	41.3	CDS	LGG_02605	forward	dinF	1348	basechange	G->A	gaa	aaa	30	83	E->K	450	1	450	1	aa change	Na-driven multidrug efflux pump
								2664652	C	T	839304	|	3939	345460	|	1	-1	gi|258506995|ref|NC_013198.1| PS14_contigs_Nremov
203	10	PS14	FM179322_bb	ReferenceStrain	StrainX	263009	262700	2747412	31.4	CDS	LGG_02685	forward	fucI	1730	basechange	G->A	acg	aca	30	83	T->T	576	3	576	3	silent	L-fucose isomerase
								2747412	C	T	2757984	|	7664	186846	|	1	-1	gi|258506995|ref|NC_013198.1| PS14_contigs_Nremov
204	9	PS14	FM179322_bb	ReferenceStrain	StrainX	235791	235507	2774605	28.1	CDS	LGG_02711	forward	LGG_02711	674	basechange	C->T	ttc	ttt	30	83	F->F	224	3	224	3	silent	Conserved membrane protein
								2774605	G	A	2301235	|	3169	235507	|	1	1	gi|258506995|ref|NC_013198.1| PS14_contigs_Nremov
205	8	PS14	FM179322_bb	ReferenceStrain	StrainX	232617	232338	2777774	27.8	CDS	LGG_02715	forward	LGG_02715	536	basechange	G->A	gag	gaa	30	83	E->E	179	3	179	3	silent	Transcriptional antiterminator
								2777774	C	T	2304404	|	3169	232338	|	1	1	gi|258506995|ref|NC_013198.1| PS14_contigs_Nremov
206	7	PS14	FM179322_bb	ReferenceStrain	StrainX	189376	189129	2820983	22.6	CDS	LGG_02756	forward	fba	406	basechange	G->A	ggg	gag	30	83	G->E	136	2	136	2	aa change	Fructose-bisphosphate aldolase
								2820983	C	T	1177520	|	6820	189129	|	1	-1	gi|258506995|ref|NC_013198.1| PS14_contigs_Nremov
207	6	PS14	FM179322_bb	ReferenceStrain	StrainX	127218	127047	2883065	15.2	CDS	LGG_02817	complement	argG	203	basechange	C->T	gcc	gct	30	83	A->A	68	3	68	3	silent	Argininosuccinate synthase
								2883065	C	T	1115438	|	7929	127047	|	1	-1	gi|258506995|ref|NC_013198.1| PS14_contigs_Nremov
208	5	PS14	FM179322_bb	ReferenceStrain	StrainX	119285	119118	2890994	14.2	Figr	IGR_LGG_02826_LGG_02825	forward		89	basechange	C->T			30	83	/->/	0	0	0	0	unknown			Intergenic between LGG_02826 and wecD
								2890994	G	A	1107509	|	7929	119118	|	1	-1	gi|258506995|ref|NC_013198.1| PS14_contigs_Nremov
209	4	PS14	FM179322_bb	ReferenceStrain	StrainX	110664	110517	2899595	13.2	CDS	LGG_02837	forward	manC	337	basechange	C->T	acc	atc	30	83	T->I	113	2	113	2	aa change	PTS system, mannose-specific IIC component
								2899595	G	A	1098908	|	5724	110517	|	1	-1	gi|258506995|ref|NC_013198.1| PS14_contigs_Nremov
210	3	PS14	FM179322_bb	ReferenceStrain	StrainX	104936	104793	2905319	12.5	CDS	LGG_02842	forward	LGG_02842	130	basechange	C->T	aca	ata	30	83	T->I	44	2	44	2	aa change	Transcriptional regulator, xre family
								2905319	G	A	1093184	|	5724	104793	|	1	-1	gi|258506995|ref|NC_013198.1| PS14_contigs_Nremov
211	2	PS14	FM179322_bb	ReferenceStrain	StrainX	79265	79139	2930973	9.5	CDS	LGG_02868	complement	LGG_02868	1789	basechange	G->A	tgg	tag	30	83	W->*	596	2	596	2	aa change / creates new stop codon :: untranslated, protein ended earlier	Membrane associated transglutaminase-like enzyme
								2930973	G	A	1067530	|	2444	79139	|	1	-1	gi|258506995|ref|NC_013198.1| PS14_contigs_Nremov
212	1	PS14	FM179322_bb	ReferenceStrain	StrainX	32983	32917	2977195	3.9	CDS	LGG_02918	complement	LGG_02918	916	basechange	G->A	gga	gaa	30	83	G->E	306	2	306	2	aa change	Transcriptional regulator
								2977195	G	A	1645392	|	7249	32917	|	1	-1	gi|258506995|ref|NC_013198.1| PS14_contigs_Nremov
								2984444	C	T	1638143	|	1048	25668	|	1	-1	gi|258506995|ref|NC_013198.1| PS14_contigs_Nremov
								2985492	G	A	1637095	|	1048	24620	|	1	-1	gi|258506995|ref|NC_013198.1| PS14_contigs_Nremov
2	211	PS14	FM179322_bb	ReferenceStrain	StrainX	2893887	2890732:2890733	#VALUE!	345.3	Figr	IGR_LGG_00113_LGG_00112	forward		653	insertion	*->G			30	83	/->/	0	0	0	0	unknown			Intergenic between lysC and lysA
26	187	PS14	FM179322_bb	ReferenceStrain	StrainX	1138527	1137040:1137041	#VALUE!	135.8	CDS	LGG_01843	forward	LGG_01843	741	insertion	*->A	cgg	cag	30	83	R->Q	245	1	245	2	frameshift :: untranslated, protein ended earlier	Putative protein without homology
30	183	PS14	FM179322_bb	ReferenceStrain	StrainX	1138483	1136998:1136999	#VALUE!	135.8	CDS	LGG_01843	forward	LGG_01843	697	insertion	*->G	aga	cag	30	78	R->Q	231	1	231	3	frameshift :: untranslated, protein ended earlier	Putative protein without homology
31	182	PS14	FM179322_bb	ReferenceStrain	StrainX	1138463	1136980:1136981	#VALUE!	135.8	CDS	LGG_01843	forward	LGG_01843	677	insertion	*->T	aaa	ata	30	82	K->I	225	1	225	2	frameshift :: untranslated, protein ended earlier	Putative protein without homology
32	181	PS14	FM179322_bb	ReferenceStrain	StrainX	1138460	1136978:1136979	#VALUE!	135.8	CDS	LGG_01843	forward	LGG_01843	674	insertion	*->C	cat	acy	30	82	H->T	224	2	224	2	frameshift :: untranslated, protein ended earlier	Putative protein without homology
46	167	PS14	FM179322_bb	ReferenceStrain	StrainX	1137799	1136320:1136321	#VALUE!	135.8	CDS	LGG_01843	forward	LGG_01843	13	insertion	*->A	cgg	agg	30	83	R->R	5	1	5	1	frameshift	Putative protein without homology
56	157	PS14	FM179322_bb	ReferenceStrain	StrainX	1137742	1136264:1136265	#VALUE!	135.7	Figr	IGR_LGG_01844_LGG_01843	forward		59	insertion	*->G			30	83	/->/	0	0	0	0	unknown			Intergenic between LGG_01844 and LGG_01843
59	154	PS14	FM179322_bb	ReferenceStrain	StrainX	1137737	1136260:1136261	#VALUE!	135.7	Figr	IGR_LGG_01844_LGG_01843	forward		54	insertion	*->A			30	83	/->/	0	0	0	0	unknown			Intergenic between LGG_01844 and LGG_01843
62	151	PS14	FM179322_bb	ReferenceStrain	StrainX	1137731	1136255:1136256	#VALUE!	135.7	Figr	IGR_LGG_01844_LGG_01843	forward		48	insertion	*->C			30	83	/->/	0	0	0	0	unknown			Intergenic between LGG_01844 and LGG_01843
77	136	PS14	FM179322_bb	ReferenceStrain	StrainX	862816	861575:861576	#VALUE!	102.9	CDS	LGG_02089	forward	LGG_02089	522	insertion	*->C	aag	aac	30	83	K->N	168	1	171	3	frameshift	Conserved protein
78	135	PS14	FM179322_bb	ReferenceStrain	StrainX	862813	861574:861575	#VALUE!	102.9	CDS	LGG_02089	forward	LGG_02089	519	insertion	*->A	aag	aac	30	83	K->N	168	0	171	1	frameshift	Conserved protein
79	134	PS14	FM179322_bb	ReferenceStrain	StrainX	862811	861574:861575	#VALUE!	102.9	CDS	LGG_02089	forward	LGG_02089	517	insertion	*->A	aag	tsa	30	83	K->S	168	0	170	3	frameshift	Conserved protein
80	133	PS14	FM179322_bb	ReferenceStrain	StrainX	862809	861573:861574	#VALUE!	102.9	CDS	LGG_02089	forward	LGG_02089	515	insertion	*->T	gcc	tsa	30	83	A->S	167	2	170	1	frameshift	Conserved protein
81	132	PS14	FM179322_bb	ReferenceStrain	StrainX	862802	861568:861569	#VALUE!	102.9	CDS	LGG_02089	forward	LGG_02089	508	insertion	*->A	agt	awg	30	83	S->K	166	0	168	1	frameshift	Conserved protein
82	131	PS14	FM179322_bb	ReferenceStrain	StrainX	862795	861565:861566	#VALUE!	102.9	CDS	LGG_02089	forward	LGG_02089	501	insertion	*->A	atc	akk	30	83	I->R	165	0	166	1	frameshift	Conserved protein
83	130	PS14	FM179322_bb	ReferenceStrain	StrainX	862794	861565:861566	#VALUE!	102.9	CDS	LGG_02089	forward	LGG_02089	500	insertion	*->C	atc	atc	30	83	I->I	165	0	165	3	frameshift	Conserved protein
84	129	PS14	FM179322_bb	ReferenceStrain	StrainX	862793	861565:861566	#VALUE!	102.9	CDS	LGG_02089	forward	LGG_02089	499	insertion	*->T	atc	atc	30	83	I->I	165	0	165	2	frameshift	Conserved protein
85	128	PS14	FM179322_bb	ReferenceStrain	StrainX	862792	861565:861566	#VALUE!	102.9	CDS	LGG_02089	forward	LGG_02089	498	insertion	*->A	atc	atc	30	83	I->I	165	0	165	1	frameshift	Conserved protein
102	111	PS14	FM179322_bb	ReferenceStrain	StrainX	848363	847175:847176	#VALUE!	101.2	CDS	LGG_02097	forward	LGG_02097	2620	insertion	*->T	aac	gty	30	83	N->V	864	2	866	2	frameshift	Adenine-specific methyltransferase, Type II restriction enzyme
103	110	PS14	FM179322_bb	ReferenceStrain	StrainX	848362	847175:847176	#VALUE!	101.2	CDS	LGG_02097	forward	LGG_02097	2619	insertion	*->G	aac	gty	30	83	N->V	864	2	866	1	frameshift	Adenine-specific methyltransferase, Type II restriction enzyme
113	100	PS14	FM179322_bb	ReferenceStrain	StrainX	848320	847143:847144	#VALUE!	101.2	CDS	LGG_02097	forward	LGG_02097	2577	insertion	*->A	gtt	caa	30	83	V->Q	854	0	855	3	frameshift	Adenine-specific methyltransferase, Type II restriction enzyme
114	99	PS14	FM179322_bb	ReferenceStrain	StrainX	848317	847143:847144	#VALUE!	101.2	CDS	LGG_02097	forward	LGG_02097	2574	insertion	*->A	gtt	caa	30	83	V->Q	854	0	855	2	frameshift	Adenine-specific methyltransferase, Type II restriction enzyme
115	98	PS14	FM179322_bb	ReferenceStrain	StrainX	848309	847139:847140	#VALUE!	101.2	CDS	LGG_02097	forward	LGG_02097	2566	insertion	*->A	gtt	ray	30	83	V->N	852	2	853	2	frameshift	Adenine-specific methyltransferase, Type II restriction enzyme
137	76	PS14	FM179322_bb	ReferenceStrain	StrainX	436161	435629:435630	#VALUE!	52	CDS	LGG_02511	complement	LGG_02511	217	insertion	*->A	agt	agt	30	82	S->S	72	1	71	1	frameshift	Conserved protein
147	66	PS14	FM179322_bb	ReferenceStrain	StrainX	436186	435653:435654	#VALUE!	52	CDS	LGG_02511	complement	LGG_02511	192	insertion	*->C	taa	caa	30	0	*->Q	64	1	63	1	frameshift / destroys stop codon	Conserved protein
155	58	PS14	FM179322_bb	ReferenceStrain	StrainX	436207	435673:435674	#VALUE!	52	CDS	LGG_02511	complement	LGG_02511	171	insertion	*->T	acc	tcg	30	55	T->S	57	2	56	1	frameshift	Conserved protein
168	45	PS14	FM179322_bb	ReferenceStrain	StrainX	436236	435701:435702	#VALUE!	52.1	CDS	LGG_02511	complement	LGG_02511	142	insertion	*->C	gtt	act	30	83	V->T	48	1	48	2	frameshift	Conserved protein
199	14	PS14	FM179322_bb	ReferenceStrain	StrainX	436161	435629:435630	#VALUE!	52	CDS	LGG_02512	complement	LGG_02512	8	insertion	*->A	aag	aaa	30	82	K->K	3	2	3	3	frameshift	Conserved protein

## Sheet: PS15
Nbr	Nbr2	Strain	# Contig	Reference strain	Mutant strain	Internal contig pos	Position in reference		Map pos in reference	FType	Locus	Direction	Gene name	Distance of SNP	DNA effect	Nucleotide change	Codon in reference	Codon in mutant	Quality reference	Quality mutant	AA change	AA position reference	Codon position reference	AA position mutant	Codon position mutant	Effect of mutation on protein	Product	Function	Note
1	248	PS15	FM179322_bb	ReferenceStrain	StrainX	2942885	2936982	73130	350.6	CDS	LGG_00065	forward	aes	197	basechange	G->A	ttg	tta	30	83	L->L	66	3	66	3	silent	Alpha/beta hydrolase fold-3										73130
								73130	C	T	933332	|	46244	73130	|	1	1	gi|258506995|ref|NC_013198.1| PS15_contigs_Nremov																			73130
2	247	PS15	FM179322_bb	ReferenceStrain	StrainX	2896490	2890732	119380	345	Figr	IGR_LGG_00113_LGG_00112	forward		653	basechange	A->G			30	83	/->/	0	0	0	0	unknown			Intergenic between lysC and lysA								138682
3	246	PS15	FM179322_bb	ReferenceStrain	StrainX	2896489	2890731	119381	345	Figr	IGR_LGG_00113_LGG_00112	forward		652	basechange	G->A			30	83	/->/	0	0	0	0	unknown			Intergenic between lysC and lysA								138682
4	245	PS15	FM179322_bb	ReferenceStrain	StrainX	2877108	2871430	138682	342.7	Figr	IGR_LGG_00129_LGG_00128	forward		101	basechange	C->T			30	83	/->/	0	0	0	0	unknown			Intergenic between LGG_00129 and LGG_00128								187074
								138682	G	A	998783	|	7943	138682	|	1	1	gi|258506995|ref|NC_013198.1| PS15_contigs_Nremov																			187074
								146625	T	A	1006726	|	7943	146625	|	1	1	gi|258506995|ref|NC_013198.1| PS15_contigs_Nremov																			211395
5	244	PS15	FM179322_bb	ReferenceStrain	StrainX	2828608	2823038	187074	337	CDS	LGG_00176	forward	LGG_00176	715	basechange	C->T	tcg	ttg	30	83	S->L	239	2	239	2	aa change	Conserved membrane protein										211395
								187074	G	A	1818482	|	19186	187074	|	1	1	gi|258506995|ref|NC_013198.1| PS15_contigs_Nremov																			212262
6	243	PS15	FM179322_bb	ReferenceStrain	StrainX	2804207	2798717	211395	334	CDS	LGG_00199	forward	LGG_00199	32	basechange	G->A	acg	aca	30	83	T->T	11	3	11	3	silent	Conserved protein										212262
								211395	C	T	1842803	|	867	211395	|	1	1	gi|258506995|ref|NC_013198.1| PS15_contigs_Nremov																			222298
7	242	PS15	FM179322_bb	ReferenceStrain	StrainX	2803340	2797850	212262	333.9	CDS	LGG_00200	complement	xfp	585	basechange	C->T	cca	tca	30	83	P->S	196	1	196	1	aa change	Phosphoketolase										222298
								212262	C	T	1843670	|	867	212262	|	1	1	gi|258506995|ref|NC_013198.1| PS15_contigs_Nremov																			323948
8	241	PS15	FM179322_bb	ReferenceStrain	StrainX	2793274	2787814	222298	332.7	CDS	LGG_00209	forward	LGG_00209	1133	basechange	G->A	ggt	agt	30	83	G->S	378	1	378	1	aa change	ABC transporter, ATPase and permease component										323948
								222298	C	T	1853706	|	6573	222298	|	1	1	gi|258506995|ref|NC_013198.1| PS15_contigs_Nremov																			433789
								264664	C	T	1965490	|	11517	264664	|	1	1	gi|258506995|ref|NC_013198.1| PS15_contigs_Nremov																			433789
9	240	PS15	FM179322_bb	ReferenceStrain	StrainX	2715635	2710355	299757	323.5	Figr	IGR_LGG_00294_LGG_00293	forward		264	basechange	G->A			30	83	/->/	0	0	0	0	unknown			Intergenic between glcR and LGG_00293								446787
10	239	PS15	FM179322_bb	ReferenceStrain	StrainX	2691397	2686164	323948	320.6	CDS	LGG_00322	complement	deoB	498	basechange	C->T	cag	tag	30	83	Q->*	167	1	167	1	aa change / creates new stop codon :: untranslated, protein ended earlier	Phosphopentomutase										446787
								323948	C	T	2534124	|	11392	323948	|	1	-1	gi|258506995|ref|NC_013198.1| PS15_contigs_Nremov																			511291
								340244	G	A	2517828	|	8463	340244	|	1	-1	gi|258506995|ref|NC_013198.1| PS15_contigs_Nremov																			511291
11	238	PS15	FM179322_bb	ReferenceStrain	StrainX	2581366	2576323	433789	307.5	CDS	LGG_00431	complement	cbiQ	480	basechange	G->A	gca	aca	30	83	A->T	161	1	161	1	aa change	Cobalt transport protein cbiQ										687341
								433789	G	A	2594165	|	12998	350550	|	1	-1	gi|258506995|ref|NC_013198.1| PS15_contigs_Nremov																			687341
12	237	PS15	FM179322_bb	ReferenceStrain	StrainX	2568336	2563325	446787	306	CDS	LGG_00444	forward	spaC	1654	basechange	C->T	cct	tct	30	83	P->S	552	1	552	1	aa change	Pilus specific protein, ancillary protein involved in mucus-adhesion, contains von Willebrand factor (VWF) domain										830338
								446787	G	A	2581167	|	1819	363548	|	1	-1	gi|258506995|ref|NC_013198.1| PS15_contigs_Nremov																			830338
13	236	PS15	FM179322_bb	ReferenceStrain	StrainX	2503695	2498821	511291	298.3	CDS	LGG_00501	complement	LGG_00501	695	basechange	G->A	ctg	cta	30	83	L->L	231	3	231	3	silent	Choloylglycine hydrolase										1259190
								511291	G	A	2823917	|	2276	120798	|	1	1	gi|258506995|ref|NC_013198.1| PS15_contigs_Nremov																			1259190
14	235	PS15	FM179322_bb	ReferenceStrain	StrainX	2426191	2421479	588633	289	Figr	IGR_LGG_00583_LGG_00582	forward		558	deletion	A->*			30	83	/->/	0	0	0	0	unknown			Intergenic between LGG_00583 and is31								1262383
15	234	PS15	FM179322_bb	ReferenceStrain	StrainX	2399265	2394629	615483	285.8	CDS	LGG_00603	complement	treB	1265	basechange	T->C	ctg	ccg	30	83	L->P	422	2	422	2	aa change	PTS system, beta-glucoside-specific IIABC component										1262383
								615483	T	C	704648	|	7531	615483	|	1	-1	gi|258506995|ref|NC_013198.1| PS15_contigs_Nremov																			1361607
								623014	G	A	697117	|	7531	623014	|	1	-1	gi|258506995|ref|NC_013198.1| PS15_contigs_Nremov																			1361607
16	233	PS15	FM179322_bb	ReferenceStrain	StrainX	2327281	2322771	687341	277.2	Figr	IGR_LGG_00675_LGG_00674	forward		181	basechange	C->T			30	83	/->/	0	0	0	0	unknown			Intergenic between hsp1 and LGG_00674								1410677
								687341	G	A	632790	|	171	632790	|	1	-1	gi|258506995|ref|NC_013198.1| PS15_contigs_Nremov																			1410677
								749736	T	C	570395	|	37262	570395	|	1	-1	gi|258506995|ref|NC_013198.1| PS15_contigs_Nremov																			1488781
17	232	PS15	FM179322_bb	ReferenceStrain	StrainX	2184028	2179774	830338	260.2	Figr	IGR_LGG_02969_LGG_00822	forward		19	basechange	C->T			30	83	/->/	0	0	0	0	unknown			Intergenic between tRNA-Cys and LGG_00822								1488781
								830338	G	A	2794624	|	1306	150091	|	1	-1	gi|258506995|ref|NC_013198.1| PS15_contigs_Nremov																			1570307
								883350	T	C	1212744	|	11948	883350	|	1	-1	gi|258506995|ref|NC_013198.1| PS15_contigs_Nremov																			1570307
								895298	T	C	1200796	|	11948	895298	|	1	-1	gi|258506995|ref|NC_013198.1| PS15_contigs_Nremov																			1663079
								1053905	T	G	1461854	|	1450	1053905	|	1	1	gi|258506995|ref|NC_013198.1| PS15_contigs_Nremov																			1663079
								1055355	G	C	1463304	|	1450	1055355	|	1	1	gi|258506995|ref|NC_013198.1| PS15_contigs_Nremov																			2085912
								1069865	A	G	1477814	|	10726	1069865	|	1	1	gi|258506995|ref|NC_013198.1| PS15_contigs_Nremov																			2085912
								1098930	T	C	1506879	|	29065	1098930	|	1	1	gi|258506995|ref|NC_013198.1| PS15_contigs_Nremov																			2372249
								1258998	C	G	480056	|	192	480056	|	1	-1	gi|258506995|ref|NC_013198.1| PS15_contigs_Nremov																			2372249
18	231	PS15	FM179322_bb	ReferenceStrain	StrainX	1754585	1750922	1259190	209	Figr	IGR_LGG_01261_LGG_01260	forward		336	basechange	C->T			30	83	/->/	0	0	0	0	unknown			Intergenic between valS and rex								2534103
								1259190	G	A	479864	|	192	479864	|	1	-1	gi|258506995|ref|NC_013198.1| PS15_contigs_Nremov																			2534103
19	230	PS15	FM179322_bb	ReferenceStrain	StrainX	1751388	1747729	1262383	208.6	Figr	IGR_LGG_01262_LGG_01261	forward		64	basechange	C->T			30	83	/->/	0	0	0	0	unknown			Intergenic between folC and valS								2549175
								1262383	G	A	476671	|	3193	476671	|	1	-1	gi|258506995|ref|NC_013198.1| PS15_contigs_Nremov																			2549175
								1274199	C	G	464855	|	11816	464855	|	1	-1	gi|258506995|ref|NC_013198.1| PS15_contigs_Nremov																			2660713
20	229	PS15	FM179322_bb	ReferenceStrain	StrainX	1652003	1648505	1361607	196.8	CDS	LGG_01362	complement	obg	195	basechange	G->A	gat	aat	30	83	D->N	66	1	66	1	aa change	GTP-binding protein										2660713
								1361607	G	A	377447	|	17926	377447	|	1	-1	gi|258506995|ref|NC_013198.1| PS15_contigs_Nremov																			2664652
21	228	PS15	FM179322_bb	ReferenceStrain	StrainX	1602849	1599435	1410677	190.9	CDS	LGG_01409	complement	rnhB	568	basechange	C->T	gcg	gtg	30	83	A->V	189	2	189	2	aa change	Ribonuclease HII										2664652
								1410677	C	T	328377	|	6712	328377	|	1	-1	gi|258506995|ref|NC_013198.1| PS15_contigs_Nremov																			2747412
								1475529	T	C	263525	|	10025	263525	|	1	-1	gi|258506995|ref|NC_013198.1| PS15_contigs_Nremov																			2747412
42	207	PS15	FM179322_bb	ReferenceStrain	StrainX	1527856	1524557	1485555	182	CDS	LGG_01479	complement	lplA	497	basechange	G->A	gtg	aag	30	83	V->K	162	1	162	1	aa change	Lipoate-protein ligase A										2774605
41	208	PS15	FM179322_bb	ReferenceStrain	StrainX	1527854	1524556	1485556	182	CDS	LGG_01479	complement	lplA	499	basechange	T->A	gtg	aag	30	83	V->K	162	2	162	2	aa change	Lipoate-protein ligase A										2774605
40	209	PS15	FM179322_bb	ReferenceStrain	StrainX	1527852	1524554	1485558	182	CDS	LGG_01479	complement	lplA	501	deletion	C->*	ctc	ttt	30	82	L->F	163	1	163	0	frameshift	Lipoate-protein ligase A										2777774
39	210	PS15	FM179322_bb	ReferenceStrain	StrainX	1527850	1524552	1485560	182	CDS	LGG_01479	complement	lplA	503	deletion	C->*	ctc	ttt	30	82	L->F	163	3	163	1	frameshift	Lipoate-protein ligase A										2777774
38	211	PS15	FM179322_bb	ReferenceStrain	StrainX	1527849	1524551	1485561	182	CDS	LGG_01479	complement	lplA	504	basechange	A->T	aac	ttt	30	83	N->F	164	1	163	2	aa change	Lipoate-protein ligase A										2820983
33	216	PS15	FM179322_bb	ReferenceStrain	StrainX	1527839	1524546	1485566	182	CDS	LGG_01479	complement	lplA	514	basechange	T->C	gtt	tgc	30	83	V->C	165	3	166	3	aa change	Lipoate-protein ligase A										2820983
32	217	PS15	FM179322_bb	ReferenceStrain	StrainX	1527838	1524545	1485567	182	CDS	LGG_01479	complement	lplA	515	basechange	C->T	cct	tcw	30	83	P->S	166	1	167	1	aa change	Lipoate-protein ligase A										2890994
31	218	PS15	FM179322_bb	ReferenceStrain	StrainX	1527835	1524542	1485570	182	CDS	LGG_01479	complement	lplA	518	basechange	G->A	gaa	ayk	30	83	E->T	167	1	168	1	aa change	Lipoate-protein ligase A										2890994
30	219	PS15	FM179322_bb	ReferenceStrain	StrainX	1527830	1524537	1485575	182	CDS	LGG_01479	complement	lplA	523	basechange	T->C	gat	kwc	30	83	D->D	168	3	169	3	silent	Lipoate-protein ligase A										2899595
29	220	PS15	FM179322_bb	ReferenceStrain	StrainX	1527827	1524535	1485577	182	CDS	LGG_01479	complement	lplA	526	basechange	A->G	aaa	swg	30	83	K->Q	169	2	170	3	aa change	Lipoate-protein ligase A										2899595
28	221	PS15	FM179322_bb	ReferenceStrain	StrainX	1527823	1524532	1485580	182	CDS	LGG_01479	complement	lplA	530	basechange	T->G	atc	aag	30	83	I->K	170	2	171	3	aa change	Lipoate-protein ligase A										2905319
26	223	PS15	FM179322_bb	ReferenceStrain	StrainX	1527816	1524526	1485586	182	CDS	LGG_01479	complement	lplA	537	basechange	G->T	agt	tcm	30	83	S->S	172	2	174	1	silent	Lipoate-protein ligase A										2905319
43	206	PS15	FM179322_bb	ReferenceStrain	StrainX	1524612	1521331	1488781	181.6	Figr	IGR_LGG_01483_LGG_01482	forward		277	basechange	C->T			30	83	/->/	0	0	0	0	unknown			Intergenic between LGG_01483 and ypsC								2930973
								1488781	G	A	2295119	|	3232	649596	|	1	1	gi|258506995|ref|NC_013198.1| PS15_contigs_Nremov																			2930973
44	205	PS15	FM179322_bb	ReferenceStrain	StrainX	1442953	1439805	1570307	171.9	Figr	IGR_LGG_01555_LGG_01554	forward		488	basechange	G->A			30	83	/->/	0	0	0	0	unknown			Intergenic between yqeY and phoH								2977195
								1570307	C	T	2494194	|	15172	450521	|	1	-1	gi|258506995|ref|NC_013198.1| PS15_contigs_Nremov																			2977195
45	204	PS15	FM179322_bb	ReferenceStrain	StrainX	1350032	1347033	1663079	160.8	CDS	LGG_01634	forward	mdlB	149	basechange	G->A	atg	ata	30	83	M->I	50	3	50	3	aa change	ABC transporter, multidrug/protein/lipid transporter ATP-binding and permease protein										68
								1663079	C	T	1729764	|	7802	1214951	|	1	1	gi|258506995|ref|NC_013198.1| PS15_contigs_Nremov																			34
53	196	PS15	FM179322_bb	ReferenceStrain	StrainX	1247404	1244570	1765542	148.5	CDS	LGG_01741	complement	yaiA	122	basechange	C->A	gtc	gwa	30	83	V->E	39	3	39	3	aa change	Glyoxalase/bleomycin resistance protein
52	197	PS15	FM179322_bb	ReferenceStrain	StrainX	1247401	1244567	1765545	148.5	CDS	LGG_01741	complement	yaiA	125	basechange	C->T	aac	ayt	30	82	N->T	40	3	40	3	aa change	Glyoxalase/bleomycin resistance protein
51	198	PS15	FM179322_bb	ReferenceStrain	StrainX	1247396	1244562	1765550	148.5	CDS	LGG_01741	complement	yaiA	130	deletion	A->*	gac	gcg	30	83	D->A	42	2	42	1	frameshift	Glyoxalase/bleomycin resistance protein
50	199	PS15	FM179322_bb	ReferenceStrain	StrainX	1247384	1244550	1765562	148.5	CDS	LGG_01741	complement	yaiA	142	basechange	C->G	acc	gac	30	82	T->D	46	2	46	1	aa change	Glyoxalase/bleomycin resistance protein
49	200	PS15	FM179322_bb	ReferenceStrain	StrainX	1247383	1244549	1765563	148.5	CDS	LGG_01741	complement	yaiA	143	basechange	C->A	acc	gac	30	82	T->D	46	3	46	2	aa change	Glyoxalase/bleomycin resistance protein
48	201	PS15	FM179322_bb	ReferenceStrain	StrainX	1247382	1244548	1765564	148.5	CDS	LGG_01741	complement	yaiA	144	basechange	T->C	tat	gac	30	83	Y->D	47	1	46	3	aa change	Glyoxalase/bleomycin resistance protein
47	202	PS15	FM179322_bb	ReferenceStrain	StrainX	1247381	1244547	1765565	148.5	CDS	LGG_01741	complement	yaiA	145	basechange	A->C	tat	ctm	30	83	Y->L	47	2	47	1	aa change	Glyoxalase/bleomycin resistance protein
46	203	PS15	FM179322_bb	ReferenceStrain	StrainX	1247372	1244538	1765574	148.5	CDS	LGG_01741	complement	yaiA	154	basechange	A->T	tat	ttw	30	83	Y->L	50	2	50	1	aa change	Glyoxalase/bleomycin resistance protein
54	195	PS15	FM179322_bb	ReferenceStrain	StrainX	1139746	1137054	1873058	135.7	CDS	LGG_01843	forward	LGG_01843	753	basechange	T->C	cct	ccc	30	83	P->P	249	3	249	3	silent :: untranslated, protein ended earlier	Putative protein without homology
55	194	PS15	FM179322_bb	ReferenceStrain	StrainX	1139741	1137049	1873063	135.7	CDS	LGG_01843	forward	LGG_01843	748	deletion	C->*	ccg	acg	30	83	P->T	248	1	248	1	frameshift :: untranslated, protein ended earlier	Putative protein without homology
57	192	PS15	FM179322_bb	ReferenceStrain	StrainX	1139725	1137034	1873078	135.7	CDS	LGG_01843	forward	LGG_01843	732	deletion	A->*	aaa	caa	30	83	K->Q	243	1	243	1	frameshift :: untranslated, protein ended earlier	Putative protein without homology
58	191	PS15	FM179322_bb	ReferenceStrain	StrainX	1139714	1137023	1873089	135.7	CDS	LGG_01843	forward	LGG_01843	721	basechange	C->T	gcc	ggt	30	83	A->G	239	2	239	3	aa change :: untranslated, protein ended earlier	Putative protein without homology
59	190	PS15	FM179322_bb	ReferenceStrain	StrainX	1139712	1137021	1873091	135.7	CDS	LGG_01843	forward	LGG_01843	719	basechange	A->G	tca	ggt	30	83	S->G	238	3	239	1	aa change :: untranslated, protein ended earlier	Putative protein without homology
60	189	PS15	FM179322_bb	ReferenceStrain	StrainX	1139711	1137020	1873092	135.7	CDS	LGG_01843	forward	LGG_01843	718	basechange	C->T	tca	ctt	30	83	S->L	238	2	238	3	aa change :: untranslated, protein ended earlier	Putative protein without homology
61	188	PS15	FM179322_bb	ReferenceStrain	StrainX	1139693	1137002	1873110	135.7	CDS	LGG_01843	forward	LGG_01843	700	basechange	G->A	agt	rga	30	75	S->R	232	2	232	3	aa change :: untranslated, protein ended earlier	Putative protein without homology
62	187	PS15	FM179322_bb	ReferenceStrain	StrainX	1139692	1137001	1873111	135.7	CDS	LGG_01843	forward	LGG_01843	699	basechange	A->G	agt	rga	30	83	S->R	232	1	232	2	aa change :: untranslated, protein ended earlier	Putative protein without homology
65	184	PS15	FM179322_bb	ReferenceStrain	StrainX	1139073	1136387	1873725	135.6	CDS	LGG_01843	forward	LGG_01843	80	basechange	A->T	gat	ttc	30	10	D->F	27	2	27	1	aa change	Putative protein without homology
66	183	PS15	FM179322_bb	ReferenceStrain	StrainX	1139064	1136378	1873734	135.6	CDS	LGG_01843	forward	LGG_01843	71	deletion	T->*	ctg	cda	30	0	L->Q	24	2	24	1	frameshift	Putative protein without homology
67	182	PS15	FM179322_bb	ReferenceStrain	StrainX	1139046	1136360	1873752	135.6	CDS	LGG_01843	forward	LGG_01843	53	basechange	A->G	aac	agc	30	82	N->S	18	2	18	2	aa change	Putative protein without homology
68	181	PS15	FM179322_bb	ReferenceStrain	StrainX	1139044	1136358	1873754	135.6	CDS	LGG_01843	forward	LGG_01843	51	basechange	G->A	ctg	cta	30	82	L->L	17	3	17	3	silent	Putative protein without homology
69	180	PS15	FM179322_bb	ReferenceStrain	StrainX	1139041	1136355	1873757	135.6	CDS	LGG_01843	forward	LGG_01843	48	basechange	T->C	ctt	tcc	30	81	L->S	16	3	16	3	aa change	Putative protein without homology
70	179	PS15	FM179322_bb	ReferenceStrain	StrainX	1139040	1136354	1873758	135.6	CDS	LGG_01843	forward	LGG_01843	47	basechange	T->C	ctt	tcc	30	82	L->S	16	2	16	2	aa change	Putative protein without homology
71	178	PS15	FM179322_bb	ReferenceStrain	StrainX	1139039	1136353	1873759	135.6	CDS	LGG_01843	forward	LGG_01843	46	basechange	C->T	ctt	tcc	30	79	L->S	16	1	16	1	aa change	Putative protein without homology
72	177	PS15	FM179322_bb	ReferenceStrain	StrainX	1139020	1136334	1873778	135.6	CDS	LGG_01843	forward	LGG_01843	27	basechange	G->A	ctg	cca	30	83	L->P	9	3	9	3	aa change	Putative protein without homology
73	176	PS15	FM179322_bb	ReferenceStrain	StrainX	1139019	1136333	1873779	135.6	CDS	LGG_01843	forward	LGG_01843	26	basechange	T->C	ctg	cca	30	83	L->P	9	2	9	2	aa change	Putative protein without homology
74	175	PS15	FM179322_bb	ReferenceStrain	StrainX	1139017	1136331	1873781	135.6	CDS	LGG_01843	forward	LGG_01843	24	basechange	T->C	cgt	cgc	30	83	R->R	8	3	8	3	silent	Putative protein without homology
76	173	PS15	FM179322_bb	ReferenceStrain	StrainX	1138999	1136314	1873798	135.6	CDS	LGG_01843	forward	LGG_01843	6	deletion	A->*	aaa	aag	30	83	K->K	3	1	3	0	frameshift	Putative protein without homology
77	172	PS15	FM179322_bb	ReferenceStrain	StrainX	1138988	1136303	1873809	135.6	Figr	IGR_LGG_01844_LGG_01843	forward		99	basechange	C->T			30	83	/->/	0	0	0	0	unknown			Intergenic between LGG_01844 and LGG_01843
78	171	PS15	FM179322_bb	ReferenceStrain	StrainX	1138986	1136301	1873811	135.6	Figr	IGR_LGG_01844_LGG_01843	forward		97	basechange	A->G			30	83	/->/	0	0	0	0	unknown			Intergenic between LGG_01844 and LGG_01843
79	170	PS15	FM179322_bb	ReferenceStrain	StrainX	1138985	1136300	1873812	135.6	Figr	IGR_LGG_01844_LGG_01843	forward		96	basechange	C->T			30	83	/->/	0	0	0	0	unknown			Intergenic between LGG_01844 and LGG_01843
80	169	PS15	FM179322_bb	ReferenceStrain	StrainX	1138972	1136287	1873825	135.6	Figr	IGR_LGG_01844_LGG_01843	forward		83	basechange	C->A			30	83	/->/	0	0	0	0	unknown			Intergenic between LGG_01844 and LGG_01843
81	168	PS15	FM179322_bb	ReferenceStrain	StrainX	1138970	1136285	1873827	135.6	Figr	IGR_LGG_01844_LGG_01843	forward		81	basechange	T->G			30	83	/->/	0	0	0	0	unknown			Intergenic between LGG_01844 and LGG_01843
82	167	PS15	FM179322_bb	ReferenceStrain	StrainX	1138966	1136282	1873830	135.6	Figr	IGR_LGG_01844_LGG_01843	forward		77	basechange	G->A			30	83	/->/	0	0	0	0	unknown			Intergenic between LGG_01844 and LGG_01843
83	166	PS15	FM179322_bb	ReferenceStrain	StrainX	1138965	1136281	1873831	135.6	Figr	IGR_LGG_01844_LGG_01843	forward		76	basechange	A->G			30	83	/->/	0	0	0	0	unknown			Intergenic between LGG_01844 and LGG_01843
84	165	PS15	FM179322_bb	ReferenceStrain	StrainX	1138964	1136280	1873832	135.6	Figr	IGR_LGG_01844_LGG_01843	forward		75	basechange	A->G			30	83	/->/	0	0	0	0	unknown			Intergenic between LGG_01844 and LGG_01843
85	164	PS15	FM179322_bb	ReferenceStrain	StrainX	1138954	1136270	1873842	135.6	Figr	IGR_LGG_01844_LGG_01843	forward		65	basechange	G->A			30	83	/->/	0	0	0	0	unknown			Intergenic between LGG_01844 and LGG_01843
87	162	PS15	FM179322_bb	ReferenceStrain	StrainX	1138945	1136262	1873850	135.6	Figr	IGR_LGG_01844_LGG_01843	forward		56	basechange	G->A			30	83	/->/	0	0	0	0	unknown			Intergenic between LGG_01844 and LGG_01843
88	161	PS15	FM179322_bb	ReferenceStrain	StrainX	1138944	1136261	1873851	135.6	Figr	IGR_LGG_01844_LGG_01843	forward		55	basechange	C->T			30	83	/->/	0	0	0	0	unknown			Intergenic between LGG_01844 and LGG_01843
90	159	PS15	FM179322_bb	ReferenceStrain	StrainX	1138940	1136258	1873854	135.6	Figr	IGR_LGG_01844_LGG_01843	forward		51	basechange	G->A			30	83	/->/	0	0	0	0	unknown			Intergenic between LGG_01844 and LGG_01843
91	158	PS15	FM179322_bb	ReferenceStrain	StrainX	1138939	1136257	1873855	135.6	Figr	IGR_LGG_01844_LGG_01843	forward		50	basechange	T->C			30	83	/->/	0	0	0	0	unknown			Intergenic between LGG_01844 and LGG_01843
93	156	PS15	FM179322_bb	ReferenceStrain	StrainX	1138928	1136247	1873865	135.6	Figr	IGR_LGG_01844_LGG_01843	forward		39	basechange	C->T			30	83	/->/	0	0	0	0	unknown			Intergenic between LGG_01844 and LGG_01843
94	155	PS15	FM179322_bb	ReferenceStrain	StrainX	1138927	1136246	1873866	135.6	Figr	IGR_LGG_01844_LGG_01843	forward		38	basechange	T->C			30	83	/->/	0	0	0	0	unknown			Intergenic between LGG_01844 and LGG_01843
95	154	PS15	FM179322_bb	ReferenceStrain	StrainX	1138925	1136244	1873868	135.6	Figr	IGR_LGG_01844_LGG_01843	forward		36	basechange	C->G			30	83	/->/	0	0	0	0	unknown			Intergenic between LGG_01844 and LGG_01843
96	153	PS15	FM179322_bb	ReferenceStrain	StrainX	1138922	1136241	1873871	135.6	Figr	IGR_LGG_01844_LGG_01843	forward		33	basechange	G->C			30	83	/->/	0	0	0	0	unknown			Intergenic between LGG_01844 and LGG_01843
97	152	PS15	FM179322_bb	ReferenceStrain	StrainX	1138914	1136233	1873879	135.6	Figr	IGR_LGG_01844_LGG_01843	forward		25	basechange	A->G			30	83	/->/	0	0	0	0	unknown			Intergenic between LGG_01844 and LGG_01843
								1877233	T	C	1248287	|	110	1132879	|	1	-1	gi|258506995|ref|NC_013198.1| PS15_contigs_Nremov
98	151	PS15	FM179322_bb	ReferenceStrain	StrainX	1135447	1132769	1877343	135.2	Figr	IGR_LGG_01848_LGG_01847	forward		78	basechange	A->T			30	83	/->/	0	0	0	0	unknown			Intergenic between LGG_01848 and LGG_01847
99	150	PS15	FM179322_bb	ReferenceStrain	StrainX	1135446	1132768	1877344	135.2	Figr	IGR_LGG_01848_LGG_01847	forward		77	basechange	C->T			30	83	/->/	0	0	0	0	unknown			Intergenic between LGG_01848 and LGG_01847
100	149	PS15	FM179322_bb	ReferenceStrain	StrainX	1135442	1132764	1877348	135.2	Figr	IGR_LGG_01848_LGG_01847	forward		73	basechange	C->T			30	83	/->/	0	0	0	0	unknown			Intergenic between LGG_01848 and LGG_01847
101	148	PS15	FM179322_bb	ReferenceStrain	StrainX	1135416	1132738	1877374	135.2	Figr	IGR_LGG_01848_LGG_01847	forward		47	basechange	G->C			30	83	/->/	0	0	0	0	unknown			Intergenic between LGG_01848 and LGG_01847
102	147	PS15	FM179322_bb	ReferenceStrain	StrainX	1129536	1126870	1883242	134.5	Figr	IGR_LGG_01854_LGG_01853	forward		92	basechange	G->T			30	83	/->/	0	0	0	0	unknown			Intergenic between LGG_01854 and ABC-SBP
								1883242	C	A	2344377	|	4485	600338	|	1	1	gi|258506995|ref|NC_013198.1| PS15_contigs_Nremov
								1997420	C	T	1875806	|	3600	1012692	|	1	-1	gi|258506995|ref|NC_013198.1| PS15_contigs_Nremov
103	146	PS15	FM179322_bb	ReferenceStrain	StrainX	926553	924200	2085912	110.3	Figr	IGR_LGG_02035_LGG_02034	forward		327	basechange	C->T			30	83	/->/	0	0	0	0	unknown			Intergenic between clpL and spxA
								2085912	G	A	2849976	|	1040	94739	|	1	-1	gi|258506995|ref|NC_013198.1| PS15_contigs_Nremov
108	141	PS15	FM179322_bb	ReferenceStrain	StrainX	863873	861618	2148494	102.8	CDS	LGG_02089	forward	LGG_02089	596	basechange	G->A	ggt	ara	30	83	G->K	182	2	188	3	aa change	Conserved protein
114	135	PS15	FM179322_bb	ReferenceStrain	StrainX	863856	861611	2148501	102.8	CDS	LGG_02089	forward	LGG_02089	579	basechange	G->C	gaa	tac	30	83	E->Y	180	1	184	3	aa change	Conserved protein
117	132	PS15	FM179322_bb	ReferenceStrain	StrainX	863847	861607	2148505	102.8	CDS	LGG_02089	forward	LGG_02089	570	basechange	T->C	act	mcc	30	82	T->T	178	3	182	3	silent	Conserved protein
119	130	PS15	FM179322_bb	ReferenceStrain	StrainX	863840	861604	2148508	102.8	CDS	LGG_02089	forward	LGG_02089	563	basechange	A->G	caa	tgg	30	83	Q->W	177	3	181	2	aa change	Conserved protein
120	129	PS15	FM179322_bb	ReferenceStrain	StrainX	863839	861603	2148509	102.8	CDS	LGG_02089	forward	LGG_02089	562	basechange	A->T	caa	tgg	30	83	Q->W	177	2	181	1	aa change	Conserved protein
121	128	PS15	FM179322_bb	ReferenceStrain	StrainX	863838	861602	2148510	102.8	CDS	LGG_02089	forward	LGG_02089	561	basechange	C->T	caa	kat	30	83	Q->D	177	1	180	3	aa change	Conserved protein
122	127	PS15	FM179322_bb	ReferenceStrain	StrainX	863834	861599	2148513	102.8	CDS	LGG_02089	forward	LGG_02089	557	basechange	G->C	gta	akc	30	83	V->S	176	1	179	3	aa change	Conserved protein
123	126	PS15	FM179322_bb	ReferenceStrain	StrainX	863832	861597	2148515	102.8	CDS	LGG_02089	forward	LGG_02089	555	basechange	G->A	cgt	akc	30	82	R->S	175	2	179	1	aa change	Conserved protein
126	123	PS15	FM179322_bb	ReferenceStrain	StrainX	863828	861595	2148517	102.8	CDS	LGG_02089	forward	LGG_02089	551	basechange	C->T	gcc	ttt	30	83	A->F	174	3	177	3	aa change	Conserved protein
129	120	PS15	FM179322_bb	ReferenceStrain	StrainX	863825	861594	2148518	102.8	CDS	LGG_02089	forward	LGG_02089	548	basechange	C->G	gcc	sag	30	83	A->Q	174	2	176	3	aa change	Conserved protein
132	117	PS15	FM179322_bb	ReferenceStrain	StrainX	863818	861589	2148523	102.8	CDS	LGG_02089	forward	LGG_02089	541	basechange	A->T	cga	sty	30	83	R->L	172	3	174	2	aa change	Conserved protein
142	107	PS15	FM179322_bb	ReferenceStrain	StrainX	851913	849755	2160357	101.4	CDS	LGG_02095	complement	LGG_02095	1728	deletion	A->*	cga	cgt	30	83	R->R	574	3	574	2	frameshift	Adenine-specific methyltransferase, Type II restriction enzyme, methylase subunit
141	108	PS15	FM179322_bb	ReferenceStrain	StrainX	851911	849753	2160359	101.4	CDS	LGG_02095	complement	LGG_02095	1730	deletion	C->*	tct	tcr	30	83	S->S	575	2	575	0	frameshift	Adenine-specific methyltransferase, Type II restriction enzyme, methylase subunit
137	112	PS15	FM179322_bb	ReferenceStrain	StrainX	851491	849353	2160759	101.4	CDS	LGG_02095	complement	LGG_02095	2150	deletion	T->*	cct	tsm	30	83	P->S	708	3	709	0	frameshift	Adenine-specific methyltransferase, Type II restriction enzyme, methylase subunit
136	113	PS15	FM179322_bb	ReferenceStrain	StrainX	851490	849352	2160760	101.4	CDS	LGG_02095	complement	LGG_02095	2151	basechange	C->T	cca	tsm	30	83	P->S	709	1	709	1	aa change	Adenine-specific methyltransferase, Type II restriction enzyme, methylase subunit
143	106	PS15	FM179322_bb	ReferenceStrain	StrainX	745461	743693	2266419	88.8	Figr	IGR_LGG_02201_LGG_02200	forward		1216	basechange	C->G			30	82	/->/	0	0	0	0	unknown			Intergenic between LGG_02201 and LGG_02200
144	105	PS15	FM179322_bb	ReferenceStrain	StrainX	745459	743692	2266420	88.8	Figr	IGR_LGG_02201_LGG_02200	forward		1214	basechange	A->T			30	82	/->/	0	0	0	0	unknown			Intergenic between LGG_02201 and LGG_02200
146	103	PS15	FM179322_bb	ReferenceStrain	StrainX	745457	743691	2266421	88.8	Figr	IGR_LGG_02201_LGG_02200	forward		1212	deletion	G->*			30	83	/->/	0	0	0	0	unknown			Intergenic between LGG_02201 and LGG_02200
147	102	PS15	FM179322_bb	ReferenceStrain	StrainX	745456	743690	2266422	88.8	Figr	IGR_LGG_02201_LGG_02200	forward		1211	basechange	A->T			30	82	/->/	0	0	0	0	unknown			Intergenic between LGG_02201 and LGG_02200
148	101	PS15	FM179322_bb	ReferenceStrain	StrainX	745453	743687	2266425	88.8	Figr	IGR_LGG_02201_LGG_02200	forward		1208	deletion	G->*			30	83	/->/	0	0	0	0	unknown			Intergenic between LGG_02201 and LGG_02200
149	100	PS15	FM179322_bb	ReferenceStrain	StrainX	745451	743685	2266427	88.8	Figr	IGR_LGG_02201_LGG_02200	forward		1206	basechange	G->A			30	83	/->/	0	0	0	0	unknown			Intergenic between LGG_02201 and LGG_02200
150	99	PS15	FM179322_bb	ReferenceStrain	StrainX	745448	743682	2266430	88.8	Figr	IGR_LGG_02201_LGG_02200	forward		1203	basechange	C->G			30	83	/->/	0	0	0	0	unknown			Intergenic between LGG_02201 and LGG_02200
151	98	PS15	FM179322_bb	ReferenceStrain	StrainX	745446	743680	2266432	88.8	Figr	IGR_LGG_02201_LGG_02200	forward		1201	basechange	T->C			30	83	/->/	0	0	0	0	unknown			Intergenic between LGG_02201 and LGG_02200
153	96	PS15	FM179322_bb	ReferenceStrain	StrainX	745441	743678	2266434	88.8	Figr	IGR_LGG_02201_LGG_02200	forward		1196	basechange	A->C			30	83	/->/	0	0	0	0	unknown			Intergenic between LGG_02201 and LGG_02200
154	95	PS15	FM179322_bb	ReferenceStrain	StrainX	745437	743675	2266437	88.8	Figr	IGR_LGG_02201_LGG_02200	forward		1192	deletion	G->*			30	82	/->/	0	0	0	0	unknown			Intergenic between LGG_02201 and LGG_02200
155	94	PS15	FM179322_bb	ReferenceStrain	StrainX	745435	743674	2266438	88.8	Figr	IGR_LGG_02201_LGG_02200	forward		1190	basechange	C->A			30	83	/->/	0	0	0	0	unknown			Intergenic between LGG_02201 and LGG_02200
156	93	PS15	FM179322_bb	ReferenceStrain	StrainX	745433	743673	2266439	88.8	Figr	IGR_LGG_02201_LGG_02200	forward		1188	basechange	G->A			30	83	/->/	0	0	0	0	unknown			Intergenic between LGG_02201 and LGG_02200
158	91	PS15	FM179322_bb	ReferenceStrain	StrainX	745431	743672	2266440	88.8	Figr	IGR_LGG_02201_LGG_02200	forward		1186	basechange	C->A			30	83	/->/	0	0	0	0	unknown			Intergenic between LGG_02201 and LGG_02200
162	87	PS15	FM179322_bb	ReferenceStrain	StrainX	745426	743670	2266442	88.8	Figr	IGR_LGG_02201_LGG_02200	forward		1181	basechange	G->A			30	83	/->/	0	0	0	0	unknown			Intergenic between LGG_02201 and LGG_02200
163	86	PS15	FM179322_bb	ReferenceStrain	StrainX	745425	743669	2266443	88.8	Figr	IGR_LGG_02201_LGG_02200	forward		1180	basechange	A->C			30	83	/->/	0	0	0	0	unknown			Intergenic between LGG_02201 and LGG_02200
								2352641	A	G	85751	|	255	85751	|	1	1	gi|258506995|ref|NC_013198.1| PS15_contigs_Nremov
								2352896	C	G	86006	|	3	86006	|	1	1	gi|258506995|ref|NC_013198.1| PS15_contigs_Nremov
								2352899	A	C	86009	|	3	86009	|	1	1	gi|258506995|ref|NC_013198.1| PS15_contigs_Nremov
								2352902	A	G	86012	|	3	86012	|	1	1	gi|258506995|ref|NC_013198.1| PS15_contigs_Nremov
								2352905	A	G	86015	|	3	86015	|	1	1	gi|258506995|ref|NC_013198.1| PS15_contigs_Nremov
								2352965	A	T	86075	|	60	86075	|	1	1	gi|258506995|ref|NC_013198.1| PS15_contigs_Nremov
								2353382	G	A	86492	|	9	86492	|	1	1	gi|258506995|ref|NC_013198.1| PS15_contigs_Nremov
								2353391	C	T	86501	|	9	86501	|	1	1	gi|258506995|ref|NC_013198.1| PS15_contigs_Nremov
167	82	PS15	FM179322_bb	ReferenceStrain	StrainX	639285	637863	2372249	76.1	CDS	LGG_02296	forward	rtpR	646	basechange	C->T	gcc	gtc	30	83	A->V	216	2	216	2	aa change	Adenosylcobalamin-dependent ribonucleoside-triphosphate reductase
								2372249	G	A	105359	|	4932	105359	|	1	1	gi|258506995|ref|NC_013198.1| PS15_contigs_Nremov
168	81	PS15	FM179322_bb	ReferenceStrain	StrainX	477128	476009	2534103	56.8	CDS	LGG_02465	forward	infA	158	basechange	G->A	gtg	gta	30	83	V->V	53	3	53	3	silent	Translation initiation factor IF-1
								2534103	C	T	2399422	|	12660	476009	|	1	1	gi|258506995|ref|NC_013198.1| PS15_contigs_Nremov
169	80	PS15	FM179322_bb	ReferenceStrain	StrainX	462030	460937	2549175	55	CDS	LGG_02493	forward	fusA	1785	basechange	G->A	tcg	tca	30	83	S->S	595	3	595	3	silent	Protein Translation Elongation Factor G (EF-G)
								2549175	C	T	2414494	|	506	460937	|	1	1	gi|258506995|ref|NC_013198.1| PS15_contigs_Nremov
219	30	PS15	FM179322_bb	ReferenceStrain	StrainX	436788	435768	2574344	52	CDS	LGG_02511	complement	LGG_02511	75	basechange	A->G	aaa	gga	30	83	K->G	26	1	26	1	aa change	Conserved protein
218	31	PS15	FM179322_bb	ReferenceStrain	StrainX	436787	435767	2574345	52	CDS	LGG_02511	complement	LGG_02511	76	basechange	A->G	aaa	gga	30	83	K->G	26	2	26	2	aa change	Conserved protein
217	32	PS15	FM179322_bb	ReferenceStrain	StrainX	436772	435752	2574360	52	CDS	LGG_02511	complement	LGG_02511	91	basechange	A->G	gac	ggc	30	83	D->G	31	2	31	2	aa change	Conserved protein
216	33	PS15	FM179322_bb	ReferenceStrain	StrainX	436768	435748	2574364	52	CDS	LGG_02511	complement	LGG_02511	95	basechange	T->C	ctt	ctc	30	83	L->L	32	3	32	3	silent	Conserved protein
215	34	PS15	FM179322_bb	ReferenceStrain	StrainX	436767	435747	2574365	52	CDS	LGG_02511	complement	LGG_02511	96	basechange	A->G	aaa	gaa	30	83	K->E	33	1	33	1	aa change	Conserved protein
214	35	PS15	FM179322_bb	ReferenceStrain	StrainX	436751	435731	2574381	52	CDS	LGG_02511	complement	LGG_02511	112	basechange	T->C	gtc	gcc	30	83	V->A	38	2	38	2	aa change	Conserved protein
213	36	PS15	FM179322_bb	ReferenceStrain	StrainX	436741	435721	2574391	52	CDS	LGG_02511	complement	LGG_02511	122	basechange	C->T	atc	att	30	82	I->I	41	3	41	3	silent	Conserved protein
212	37	PS15	FM179322_bb	ReferenceStrain	StrainX	436740	435720	2574392	52	CDS	LGG_02511	complement	LGG_02511	123	basechange	A->G	agg	gtg	30	82	R->V	42	1	42	1	aa change	Conserved protein
211	38	PS15	FM179322_bb	ReferenceStrain	StrainX	436739	435719	2574393	52	CDS	LGG_02511	complement	LGG_02511	124	basechange	G->T	agg	gtg	30	82	R->V	42	2	42	2	aa change	Conserved protein
210	39	PS15	FM179322_bb	ReferenceStrain	StrainX	436735	435715	2574397	52	CDS	LGG_02511	complement	LGG_02511	128	basechange	T->C	ttt	ttc	30	82	F->F	43	3	43	3	silent	Conserved protein
209	40	PS15	FM179322_bb	ReferenceStrain	StrainX	436734	435714	2574398	52	CDS	LGG_02511	complement	LGG_02511	129	basechange	A->G	aag	gag	30	82	K->E	44	1	44	1	aa change	Conserved protein
208	41	PS15	FM179322_bb	ReferenceStrain	StrainX	436728	435708	2574404	52	CDS	LGG_02511	complement	LGG_02511	135	basechange	G->A	gct	act	30	81	A->T	46	1	46	1	aa change	Conserved protein
207	42	PS15	FM179322_bb	ReferenceStrain	StrainX	436724	435704	2574408	52	CDS	LGG_02511	complement	LGG_02511	139	basechange	G->A	tgt	tac	30	77	C->Y	47	2	47	2	aa change	Conserved protein
206	43	PS15	FM179322_bb	ReferenceStrain	StrainX	436723	435703	2574409	52	CDS	LGG_02511	complement	LGG_02511	140	basechange	T->C	tgt	tac	30	78	C->Y	47	3	47	3	aa change	Conserved protein
205	44	PS15	FM179322_bb	ReferenceStrain	StrainX	436722	435702	2574410	52	CDS	LGG_02511	complement	LGG_02511	141	basechange	G->A	gtt	act	30	82	V->T	48	1	48	1	aa change	Conserved protein
203	46	PS15	FM179322_bb	ReferenceStrain	StrainX	436717	435698	2574414	52	CDS	LGG_02511	complement	LGG_02511	146	deletion	T->*	ctg	tcg	30	74	L->S	49	2	49	2	frameshift	Conserved protein
202	47	PS15	FM179322_bb	ReferenceStrain	StrainX	436716	435697	2574415	52	CDS	LGG_02511	complement	LGG_02511	147	deletion	G->*	ctg	tcg	30	74	L->S	49	3	49	2	frameshift	Conserved protein
201	48	PS15	FM179322_bb	ReferenceStrain	StrainX	436714	435695	2574417	52	CDS	LGG_02511	complement	LGG_02511	149	deletion	T->*	gtt	atc	30	75	V->I	50	2	50	0	frameshift	Conserved protein
200	49	PS15	FM179322_bb	ReferenceStrain	StrainX	436713	435694	2574418	52	CDS	LGG_02511	complement	LGG_02511	150	deletion	T->*	gtt	atc	30	75	V->I	50	3	50	0	frameshift	Conserved protein
199	50	PS15	FM179322_bb	ReferenceStrain	StrainX	436712	435693	2574419	52	CDS	LGG_02511	complement	LGG_02511	151	deletion	T->*	tat	atc	30	75	Y->I	51	1	50	0	frameshift	Conserved protein
198	51	PS15	FM179322_bb	ReferenceStrain	StrainX	436709	435690	2574422	52	CDS	LGG_02511	complement	LGG_02511	154	basechange	G->C	gcc	atc	30	74	A->I	52	1	50	3	aa change	Conserved protein
197	52	PS15	FM179322_bb	ReferenceStrain	StrainX	436706	435687	2574425	52	CDS	LGG_02511	complement	LGG_02511	157	basechange	C->T	cat	cct	30	74	H->P	53	1	51	3	aa change	Conserved protein
196	53	PS15	FM179322_bb	ReferenceStrain	StrainX	436704	435685	2574427	52	CDS	LGG_02511	complement	LGG_02511	159	deletion	T->*	cat	aaa	30	70	H->K	53	3	52	1	frameshift	Conserved protein
195	54	PS15	FM179322_bb	ReferenceStrain	StrainX	436696	435677	2574435	52	CDS	LGG_02511	complement	LGG_02511	167	basechange	T->A	ctc	gma	30	55	L->E	56	2	54	3	aa change	Conserved protein
194	55	PS15	FM179322_bb	ReferenceStrain	StrainX	436695	435676	2574436	52	CDS	LGG_02511	complement	LGG_02511	168	basechange	C->A	ctc	aag	30	60	L->K	56	3	55	1	aa change	Conserved protein
192	57	PS15	FM179322_bb	ReferenceStrain	StrainX	436681	435663	2574449	52	CDS	LGG_02511	complement	LGG_02511	182	basechange	G->A	gtc	aaa	30	67	V->K	61	1	59	3	aa change	Conserved protein
191	58	PS15	FM179322_bb	ReferenceStrain	StrainX	436680	435662	2574450	52	CDS	LGG_02511	complement	LGG_02511	183	basechange	T->C	gtc	ccc	30	76	V->P	61	2	60	1	aa change	Conserved protein
190	59	PS15	FM179322_bb	ReferenceStrain	StrainX	436678	435660	2574452	52	CDS	LGG_02511	complement	LGG_02511	185	basechange	T->C	tgc	ccc	30	82	C->P	62	1	60	3	aa change	Conserved protein
189	60	PS15	FM179322_bb	ReferenceStrain	StrainX	436677	435659	2574453	52	CDS	LGG_02511	complement	LGG_02511	186	basechange	G->A	tgc	aca	30	82	C->T	62	2	61	1	aa change	Conserved protein
188	61	PS15	FM179322_bb	ReferenceStrain	StrainX	436675	435657	2574455	52	CDS	LGG_02511	complement	LGG_02511	188	basechange	G->A	gtg	aca	30	82	V->T	63	1	61	3	aa change	Conserved protein
186	63	PS15	FM179322_bb	ReferenceStrain	StrainX	436668	435651	2574461	52	CDS	LGG_02511	complement	LGG_02511	195	basechange	G->A	gga	agc	30	73	G->S	65	1	64	1	aa change	Conserved protein
220	29	PS15	FM179322_bb	ReferenceStrain	StrainX	436668	435651	2574461	52	Figr	IGR_LGG_02512_LGG_02511	forward		13	basechange	C->T			30	73	/->/	0	0	0	0	unknown			Intergenic between LGG_02512 and LGG_02511
185	64	PS15	FM179322_bb	ReferenceStrain	StrainX	436666	435649	2574463	52	CDS	LGG_02511	complement	LGG_02511	197	deletion	A->*	gga	agc	30	70	G->S	65	3	64	2	frameshift	Conserved protein
221	28	PS15	FM179322_bb	ReferenceStrain	StrainX	436666	435649	2574463	52	Figr	IGR_LGG_02512_LGG_02511	forward		11	deletion	T->*			30	70	/->/	0	0	0	0	unknown			Intergenic between LGG_02512 and LGG_02511
184	65	PS15	FM179322_bb	ReferenceStrain	StrainX	436664	435647	2574465	52	CDS	LGG_02511	complement	LGG_02511	199	basechange	C->T	cct	ttt	30	81	P->F	66	2	65	1	aa change	Conserved protein
222	27	PS15	FM179322_bb	ReferenceStrain	StrainX	436664	435647	2574465	52	Figr	IGR_LGG_02512_LGG_02511	forward		9	basechange	G->A			30	81	/->/	0	0	0	0	unknown			Intergenic between LGG_02512 and LGG_02511
183	66	PS15	FM179322_bb	ReferenceStrain	StrainX	436661	435644	2574468	52	CDS	LGG_02511	complement	LGG_02511	202	basechange	A->G	taa	ggt	30	81	*->G	67	2	66	1	aa change / destroys stop codon	Conserved protein
223	26	PS15	FM179322_bb	ReferenceStrain	StrainX	436661	435644	2574468	52	Figr	IGR_LGG_02512_LGG_02511	forward		6	basechange	T->C			30	81	/->/	0	0	0	0	unknown			Intergenic between LGG_02512 and LGG_02511
182	67	PS15	FM179322_bb	ReferenceStrain	StrainX	436660	435643	2574469	52	CDS	LGG_02511	complement	LGG_02511	203	basechange	A->G	taa	ggt	30	81	*->G	67	3	66	2	aa change / destroys stop codon	Conserved protein
224	25	PS15	FM179322_bb	ReferenceStrain	StrainX	436660	435643	2574469	52	Figr	IGR_LGG_02512_LGG_02511	forward		5	basechange	T->C			30	81	/->/	0	0	0	0	unknown			Intergenic between LGG_02512 and LGG_02511
181	68	PS15	FM179322_bb	ReferenceStrain	StrainX	436659	435642	2574470	52	CDS	LGG_02511	complement	LGG_02511	204	basechange	A->T	acg	ggt	30	82	T->G	68	1	66	3	aa change	Conserved protein
225	24	PS15	FM179322_bb	ReferenceStrain	StrainX	436659	435642	2574470	52	Figr	IGR_LGG_02512_LGG_02511	forward		4	basechange	T->A			30	82	/->/	0	0	0	0	unknown			Intergenic between LGG_02512 and LGG_02511
180	69	PS15	FM179322_bb	ReferenceStrain	StrainX	436658	435641	2574471	52	CDS	LGG_02511	complement	LGG_02511	205	basechange	C->T	acg	tgc	30	80	T->C	68	2	67	1	aa change	Conserved protein
226	23	PS15	FM179322_bb	ReferenceStrain	StrainX	436658	435641	2574471	52	Figr	IGR_LGG_02512_LGG_02511	forward		3	basechange	G->A			30	80	/->/	0	0	0	0	unknown			Intergenic between LGG_02512 and LGG_02511
179	70	PS15	FM179322_bb	ReferenceStrain	StrainX	436655	435638	2574474	52	CDS	LGG_02511	complement	LGG_02511	208	basechange	A->G	caa	gat	30	81	Q->D	69	2	68	1	aa change	Conserved protein
227	22	PS15	FM179322_bb	ReferenceStrain	StrainX	436655	435638	2574474	52	Figr	IGR_LGG_02512_LGG_02511	forward		0	basechange	T->C			30	81	/->/	0	0	0	0	unknown			Intergenic between LGG_02512 and LGG_02511
178	71	PS15	FM179322_bb	ReferenceStrain	StrainX	436650	435633	2574479	52	CDS	LGG_02511	complement	LGG_02511	213	basechange	C->T	cca	ggt	30	83	P->G	71	1	69	3	aa change	Conserved protein
236	13	PS15	FM179322_bb	ReferenceStrain	StrainX	436650	435633	2574479	52	CDS	LGG_02512	complement	LGG_02512	4	basechange	C->T	gcc	gtc	30	83	A->V	2	2	2	2	aa change	Conserved protein
176	73	PS15	FM179322_bb	ReferenceStrain	StrainX	436640	435624	2574488	52	CDS	LGG_02511	complement	LGG_02511	223	basechange	G->A	ggc	atc	30	82	G->I	74	1	73	1	aa change	Conserved protein
234	15	PS15	FM179322_bb	ReferenceStrain	StrainX	436640	435624	2574488	52	CDS	LGG_02512	complement	LGG_02512	14	basechange	G->A	ggg	cga	30	82	G->R	5	2	5	3	aa change	Conserved protein
175	74	PS15	FM179322_bb	ReferenceStrain	StrainX	436639	435623	2574489	52	CDS	LGG_02511	complement	LGG_02511	224	basechange	G->T	ggc	atc	30	83	G->I	74	2	73	2	aa change	Conserved protein
233	16	PS15	FM179322_bb	ReferenceStrain	StrainX	436639	435623	2574489	52	CDS	LGG_02512	complement	LGG_02512	15	basechange	G->T	ggg	tca	30	83	G->S	5	3	6	1	aa change	Conserved protein
174	75	PS15	FM179322_bb	ReferenceStrain	StrainX	436637	435621	2574491	52	CDS	LGG_02511	complement	LGG_02511	226	deletion	C->*	cat	atc	30	82	H->I	75	1	74	0	frameshift	Conserved protein
232	17	PS15	FM179322_bb	ReferenceStrain	StrainX	436637	435621	2574491	52	CDS	LGG_02512	complement	LGG_02512	17	deletion	C->*	cca	tca	30	82	P->S	6	2	6	2	frameshift	Conserved protein
173	76	PS15	FM179322_bb	ReferenceStrain	StrainX	436632	435616	2574496	52	CDS	LGG_02511	complement	LGG_02511	231	basechange	G->C	cag	acg	30	82	Q->T	76	3	75	2	aa change	Conserved protein
231	18	PS15	FM179322_bb	ReferenceStrain	StrainX	436632	435616	2574496	52	CDS	LGG_02512	complement	LGG_02512	22	basechange	G->C	ggt	cgt	30	82	G->R	8	1	8	1	aa change	Conserved protein
172	77	PS15	FM179322_bb	ReferenceStrain	StrainX	436624	435608	2574504	52	CDS	LGG_02511	complement	LGG_02511	239	basechange	G->A	ggc	acc	30	83	G->T	79	2	78	1	aa change	Conserved protein
230	19	PS15	FM179322_bb	ReferenceStrain	StrainX	436624	435608	2574504	52	CDS	LGG_02512	complement	LGG_02512	30	basechange	G->A	agg	aga	30	83	R->R	10	3	10	3	silent	Conserved protein
171	78	PS15	FM179322_bb	ReferenceStrain	StrainX	436621	435605	2574507	52	CDS	LGG_02511	complement	LGG_02511	242	basechange	G->A	cgc	act	30	83	R->T	80	2	79	1	aa change	Conserved protein
229	20	PS15	FM179322_bb	ReferenceStrain	StrainX	436621	435605	2574507	52	CDS	LGG_02512	complement	LGG_02512	33	basechange	G->A	ccg	cca	30	83	P->P	11	3	11	3	silent	Conserved protein
170	79	PS15	FM179322_bb	ReferenceStrain	StrainX	436608	435592	2574520	52	CDS	LGG_02511	complement	LGG_02511	255	basechange	T->C	ggt	gct	30	82	G->A	84	3	83	2	aa change	Conserved protein
228	21	PS15	FM179322_bb	ReferenceStrain	StrainX	436608	435592	2574520	52	CDS	LGG_02512	complement	LGG_02512	46	basechange	T->C	ttt	ctt	30	82	F->L	16	1	16	1	aa change	Conserved protein
								2638441	A	G	817719	|	10019	371671	|	1	-1	gi|258506995|ref|NC_013198.1| PS15_contigs_Nremov
237	12	PS15	FM179322_bb	ReferenceStrain	StrainX	350235	349399	2660713	41.7	CDS	LGG_02601	forward	ppx	1071	basechange	G->A	ggc	gac	30	83	G->D	357	2	357	2	aa change	Exopolyphosphatase
								2660713	C	T	795447	|	3939	349399	|	1	-1	gi|258506995|ref|NC_013198.1| PS15_contigs_Nremov
238	11	PS15	FM179322_bb	ReferenceStrain	StrainX	346288	345460	2664652	41.2	CDS	LGG_02605	forward	dinF	1347	basechange	G->A	gaa	aaa	30	83	E->K	450	1	450	1	aa change	Na-driven multidrug efflux pump
								2664652	C	T	791508	|	1604	345460	|	1	-1	gi|258506995|ref|NC_013198.1| PS15_contigs_Nremov
								2666256	A	C	789904	|	1604	343856	|	1	-1	gi|258506995|ref|NC_013198.1| PS15_contigs_Nremov
239	10	PS15	FM179322_bb	ReferenceStrain	StrainX	263332	262700	2747412	31.4	CDS	LGG_02685	forward	fucI	1727	basechange	G->A	acg	aca	30	83	T->T	576	3	576	3	silent	L-fucose isomerase
								2747412	C	T	2753344	|	7664	191371	|	1	-1	gi|258506995|ref|NC_013198.1| PS15_contigs_Nremov
240	9	PS15	FM179322_bb	ReferenceStrain	StrainX	236086	235507	2774605	28.1	CDS	LGG_02711	forward	LGG_02711	672	basechange	C->T	ttc	ttt	30	83	F->F	224	3	224	3	silent	Conserved membrane protein
								2774605	G	A	2253510	|	3169	235507	|	1	1	gi|258506995|ref|NC_013198.1| PS15_contigs_Nremov
241	8	PS15	FM179322_bb	ReferenceStrain	StrainX	232911	232338	2777774	27.7	CDS	LGG_02715	forward	LGG_02715	536	basechange	G->A	gag	gaa	30	83	E->E	179	3	179	3	silent	Transcriptional antiterminator
								2777774	C	T	2256679	|	3169	232338	|	1	1	gi|258506995|ref|NC_013198.1| PS15_contigs_Nremov
								2787936	C	A	2266841	|	1859	222176	|	1	1	gi|258506995|ref|NC_013198.1| PS15_contigs_Nremov
242	7	PS15	FM179322_bb	ReferenceStrain	StrainX	189611	189129	2820983	22.6	CDS	LGG_02756	forward	fba	406	basechange	G->A	ggg	gag	30	83	G->E	136	2	136	2	aa change	Fructose-bisphosphate aldolase
								2820983	C	T	1129724	|	6820	189129	|	1	-1	gi|258506995|ref|NC_013198.1| PS15_contigs_Nremov
243	6	PS15	FM179322_bb	ReferenceStrain	StrainX	127395	127047	2883065	15.2	CDS	LGG_02817	complement	argG	203	basechange	C->T	gcc	gct	30	83	A->A	68	3	68	3	silent	Argininosuccinate synthase
								2883065	C	T	1067642	|	7929	127047	|	1	-1	gi|258506995|ref|NC_013198.1| PS15_contigs_Nremov
244	5	PS15	FM179322_bb	ReferenceStrain	StrainX	119453	119118	2890994	14.2	Figr	IGR_LGG_02826_LGG_02825	forward		89	basechange	C->T			30	83	/->/	0	0	0	0	unknown			Intergenic between LGG_02826 and wecD
								2890994	G	A	1059713	|	7929	119118	|	1	-1	gi|258506995|ref|NC_013198.1| PS15_contigs_Nremov
245	4	PS15	FM179322_bb	ReferenceStrain	StrainX	110827	110517	2899595	13.2	CDS	LGG_02837	forward	manC	337	basechange	C->T	acc	atc	30	83	T->I	113	2	113	2	aa change	PTS system, mannose-specific IIC component
								2899595	G	A	1051112	|	5724	110517	|	1	-1	gi|258506995|ref|NC_013198.1| PS15_contigs_Nremov
246	3	PS15	FM179322_bb	ReferenceStrain	StrainX	105094	104793	2905319	12.5	CDS	LGG_02842	forward	LGG_02842	130	basechange	C->T	aca	ata	30	83	T->I	44	2	44	2	aa change	Transcriptional regulator, xre family
								2905319	G	A	1045388	|	5724	104793	|	1	-1	gi|258506995|ref|NC_013198.1| PS15_contigs_Nremov
247	2	PS15	FM179322_bb	ReferenceStrain	StrainX	79380	79139	2930973	9.4	CDS	LGG_02868	complement	LGG_02868	1790	basechange	G->A	tgg	tag	30	83	W->*	596	2	596	2	aa change / creates new stop codon :: untranslated, protein ended earlier	Membrane associated transglutaminase-like enzyme
								2930973	G	A	1019734	|	706	79139	|	1	-1	gi|258506995|ref|NC_013198.1| PS15_contigs_Nremov
248	1	PS15	FM179322_bb	ReferenceStrain	StrainX	33038	32917	2977195	3.9	CDS	LGG_02918	complement	LGG_02918	917	basechange	G->A	gga	gaa	30	83	G->E	306	2	306	2	aa change	Transcriptional regulator
								2977195	G	A	1597356	|	7249	32917	|	1	-1	gi|258506995|ref|NC_013198.1| PS15_contigs_Nremov
								2984444	C	T	1590107	|	1468	25668	|	1	-1	gi|258506995|ref|NC_013198.1| PS15_contigs_Nremov
								2985912	T	A	1588639	|	1468	24200	|	1	-1	gi|258506995|ref|NC_013198.1| PS15_contigs_Nremov
22	227	PS15	FM179322_bb	ReferenceStrain	StrainX	1527807	1524522:1524523	#VALUE!	182	CDS	LGG_01479	complement	lplA	546	insertion	*->A	aaa	aag	30	83	K->K	173	2	177	1	frameshift	Lipoate-protein ligase A
23	226	PS15	FM179322_bb	ReferenceStrain	StrainX	1527809	1524523:1524524	#VALUE!	182	CDS	LGG_01479	complement	lplA	544	insertion	*->T	aaa	gta	30	83	K->V	173	1	176	2	frameshift	Lipoate-protein ligase A
24	225	PS15	FM179322_bb	ReferenceStrain	StrainX	1527810	1524523:1524524	#VALUE!	182	CDS	LGG_01479	complement	lplA	543	insertion	*->G	aaa	gta	30	81	K->V	173	1	176	1	frameshift	Lipoate-protein ligase A
25	224	PS15	FM179322_bb	ReferenceStrain	StrainX	1527815	1524525:1524526	#VALUE!	182	CDS	LGG_01479	complement	lplA	538	insertion	*->C	agt	tcm	30	83	S->S	172	2	174	2	frameshift	Lipoate-protein ligase A
27	222	PS15	FM179322_bb	ReferenceStrain	StrainX	1527821	1524530:1524531	#VALUE!	182	CDS	LGG_01479	complement	lplA	532	insertion	*->T	aag	mta	30	82	K->I	171	0	172	2	frameshift	Lipoate-protein ligase A
34	215	PS15	FM179322_bb	ReferenceStrain	StrainX	1527840	1524546:1524547	#VALUE!	182	CDS	LGG_01479	complement	lplA	513	insertion	*->G	gtt	tgc	30	82	V->C	165	2	166	2	frameshift	Lipoate-protein ligase A
35	214	PS15	FM179322_bb	ReferenceStrain	StrainX	1527846	1524550:1524551	#VALUE!	182	CDS	LGG_01479	complement	lplA	507	insertion	*->T	aac	ctr	30	83	N->L	164	1	164	2	frameshift	Lipoate-protein ligase A
36	213	PS15	FM179322_bb	ReferenceStrain	StrainX	1527847	1524550:1524551	#VALUE!	182	CDS	LGG_01479	complement	lplA	506	insertion	*->C	aac	ctr	30	82	N->L	164	1	164	1	frameshift	Lipoate-protein ligase A
37	212	PS15	FM179322_bb	ReferenceStrain	StrainX	1527848	1524550:1524551	#VALUE!	182	CDS	LGG_01479	complement	lplA	505	insertion	*->T	aac	ttt	30	83	N->F	164	1	163	3	frameshift	Lipoate-protein ligase A
56	193	PS15	FM179322_bb	ReferenceStrain	StrainX	1139732	1137040:1137041	#VALUE!	135.7	CDS	LGG_01843	forward	LGG_01843	739	insertion	*->A	cgg	cag	30	83	R->Q	245	1	245	2	frameshift :: untranslated, protein ended earlier	Putative protein without homology
63	186	PS15	FM179322_bb	ReferenceStrain	StrainX	1139670	1136980:1136981	#VALUE!	135.7	CDS	LGG_01843	forward	LGG_01843	677	insertion	*->T	aaa	ata	30	82	K->I	225	1	225	2	frameshift :: untranslated, protein ended earlier	Putative protein without homology
64	185	PS15	FM179322_bb	ReferenceStrain	StrainX	1139667	1136978:1136979	#VALUE!	135.7	CDS	LGG_01843	forward	LGG_01843	674	insertion	*->C	cat	acy	30	81	H->T	224	2	224	2	frameshift :: untranslated, protein ended earlier	Putative protein without homology
75	174	PS15	FM179322_bb	ReferenceStrain	StrainX	1139006	1136320:1136321	#VALUE!	135.6	CDS	LGG_01843	forward	LGG_01843	13	insertion	*->A	cgg	agg	30	83	R->R	5	1	5	1	frameshift	Putative protein without homology
86	163	PS15	FM179322_bb	ReferenceStrain	StrainX	1138948	1136264:1136265	#VALUE!	135.6	Figr	IGR_LGG_01844_LGG_01843	forward		59	insertion	*->G			30	83	/->/	0	0	0	0	unknown			Intergenic between LGG_01844 and LGG_01843
89	160	PS15	FM179322_bb	ReferenceStrain	StrainX	1138943	1136260:1136261	#VALUE!	135.6	Figr	IGR_LGG_01844_LGG_01843	forward		54	insertion	*->A			30	83	/->/	0	0	0	0	unknown			Intergenic between LGG_01844 and LGG_01843
92	157	PS15	FM179322_bb	ReferenceStrain	StrainX	1138937	1136255:1136256	#VALUE!	135.6	Figr	IGR_LGG_01844_LGG_01843	forward		48	insertion	*->C			30	83	/->/	0	0	0	0	unknown			Intergenic between LGG_01844 and LGG_01843
104	145	PS15	FM179322_bb	ReferenceStrain	StrainX	863882	861622:861623	#VALUE!	102.8	CDS	LGG_02089	forward	LGG_02089	605	insertion	*->T	agc	gta	30	83	S->V	184	0	191	2	frameshift	Conserved protein
105	144	PS15	FM179322_bb	ReferenceStrain	StrainX	863881	861622:861623	#VALUE!	102.8	CDS	LGG_02089	forward	LGG_02089	604	insertion	*->G	agc	gta	30	83	S->V	184	0	191	1	frameshift	Conserved protein
106	143	PS15	FM179322_bb	ReferenceStrain	StrainX	863880	861622:861623	#VALUE!	102.8	CDS	LGG_02089	forward	LGG_02089	603	insertion	*->G	agc	gtg	30	83	S->V	184	0	190	3	frameshift	Conserved protein
107	142	PS15	FM179322_bb	ReferenceStrain	StrainX	863875	861619:861620	#VALUE!	102.8	CDS	LGG_02089	forward	LGG_02089	598	insertion	*->G	ggt	tgs	30	83	G->C	183	0	189	2	frameshift	Conserved protein
109	140	PS15	FM179322_bb	ReferenceStrain	StrainX	863869	861616:861617	#VALUE!	102.8	CDS	LGG_02089	forward	LGG_02089	592	insertion	*->A	ggt	ara	30	82	G->K	182	0	188	1	frameshift	Conserved protein
110	139	PS15	FM179322_bb	ReferenceStrain	StrainX	863864	861613:861614	#VALUE!	102.8	CDS	LGG_02089	forward	LGG_02089	587	insertion	*->G	atg	ctg	30	83	M->L	181	0	186	3	frameshift	Conserved protein
111	138	PS15	FM179322_bb	ReferenceStrain	StrainX	863863	861613:861614	#VALUE!	102.8	CDS	LGG_02089	forward	LGG_02089	586	insertion	*->T	atg	ctg	30	82	M->L	181	0	186	2	frameshift	Conserved protein
112	137	PS15	FM179322_bb	ReferenceStrain	StrainX	863862	861613:861614	#VALUE!	102.8	CDS	LGG_02089	forward	LGG_02089	585	insertion	*->C	atg	ctg	30	82	M->L	181	0	186	1	frameshift	Conserved protein
113	136	PS15	FM179322_bb	ReferenceStrain	StrainX	863857	861611:861612	#VALUE!	102.8	CDS	LGG_02089	forward	LGG_02089	580	insertion	*->A	gaa	aaw	30	82	E->K	180	1	185	1	frameshift	Conserved protein
115	134	PS15	FM179322_bb	ReferenceStrain	StrainX	863855	861610:861611	#VALUE!	102.8	CDS	LGG_02089	forward	LGG_02089	578	insertion	*->A	gaa	tac	30	82	E->Y	180	0	184	2	frameshift	Conserved protein
116	133	PS15	FM179322_bb	ReferenceStrain	StrainX	863854	861610:861611	#VALUE!	102.8	CDS	LGG_02089	forward	LGG_02089	577	insertion	*->T	gaa	tac	30	82	E->Y	180	0	184	1	frameshift	Conserved protein
118	131	PS15	FM179322_bb	ReferenceStrain	StrainX	863844	861604:861605	#VALUE!	102.8	CDS	LGG_02089	forward	LGG_02089	567	insertion	*->G	act	tgg	30	82	T->W	178	0	181	3	frameshift	Conserved protein
124	125	PS15	FM179322_bb	ReferenceStrain	StrainX	863831	861596:861597	#VALUE!	102.8	CDS	LGG_02089	forward	LGG_02089	554	insertion	*->G	cgt	ctg	30	82	R->L	175	1	178	3	frameshift	Conserved protein
125	124	PS15	FM179322_bb	ReferenceStrain	StrainX	863830	861596:861597	#VALUE!	102.8	CDS	LGG_02089	forward	LGG_02089	553	insertion	*->T	cgt	ctg	30	82	R->L	175	1	178	2	frameshift	Conserved protein
127	122	PS15	FM179322_bb	ReferenceStrain	StrainX	863827	861594:861595	#VALUE!	102.8	CDS	LGG_02089	forward	LGG_02089	550	insertion	*->T	gcc	ttt	30	82	A->F	174	2	177	2	frameshift	Conserved protein
128	121	PS15	FM179322_bb	ReferenceStrain	StrainX	863826	861594:861595	#VALUE!	102.8	CDS	LGG_02089	forward	LGG_02089	549	insertion	*->T	gcc	ttt	30	82	A->F	174	2	177	1	frameshift	Conserved protein
130	119	PS15	FM179322_bb	ReferenceStrain	StrainX	863824	861593:861594	#VALUE!	102.8	CDS	LGG_02089	forward	LGG_02089	547	insertion	*->A	gcc	sag	30	83	A->Q	174	1	176	2	frameshift	Conserved protein
131	118	PS15	FM179322_bb	ReferenceStrain	StrainX	863822	861592:861593	#VALUE!	102.8	CDS	LGG_02089	forward	LGG_02089	545	insertion	*->A	gcc	wra	30	83	A->K	174	0	175	3	frameshift	Conserved protein
133	116	PS15	FM179322_bb	ReferenceStrain	StrainX	863812	861584:861585	#VALUE!	102.8	CDS	LGG_02089	forward	LGG_02089	535	insertion	*->A	gag	aaa	30	82	E->K	171	1	172	2	frameshift	Conserved protein
134	115	PS15	FM179322_bb	ReferenceStrain	StrainX	863811	861584:861585	#VALUE!	102.8	CDS	LGG_02089	forward	LGG_02089	534	insertion	*->A	gag	aaa	30	83	E->K	171	1	172	1	frameshift	Conserved protein
135	114	PS15	FM179322_bb	ReferenceStrain	StrainX	851487	849349:849350	#VALUE!	101.4	CDS	LGG_02095	complement	LGG_02095	2154	insertion	*->A	gca	agc	30	83	A->S	710	0	710	1	frameshift	Adenine-specific methyltransferase, Type II restriction enzyme, methylase subunit
138	111	PS15	FM179322_bb	ReferenceStrain	StrainX	851499	849356:849357	#VALUE!	101.4	CDS	LGG_02095	complement	LGG_02095	2142	insertion	*->G	tca	tyg	30	83	S->S	707	2	707	3	frameshift	Adenine-specific methyltransferase, Type II restriction enzyme, methylase subunit
139	110	PS15	FM179322_bb	ReferenceStrain	StrainX	851902	849745:849746	#VALUE!	101.4	CDS	LGG_02095	complement	LGG_02095	1739	insertion	*->T	caa	att	30	83	Q->I	578	0	577	3	frameshift	Adenine-specific methyltransferase, Type II restriction enzyme, methylase subunit
140	109	PS15	FM179322_bb	ReferenceStrain	StrainX	851903	849745:849746	#VALUE!	101.4	CDS	LGG_02095	complement	LGG_02095	1738	insertion	*->T	caa	att	30	83	Q->I	578	0	577	2	frameshift	Adenine-specific methyltransferase, Type II restriction enzyme, methylase subunit
145	104	PS15	FM179322_bb	ReferenceStrain	StrainX	745458	743691:743692	#VALUE!	88.8	Figr	IGR_LGG_02201_LGG_02200	forward		1213	insertion	*->A			30	83	/->/	0	0	0	0	unknown			Intergenic between LGG_02201 and LGG_02200
152	97	PS15	FM179322_bb	ReferenceStrain	StrainX	745444	743679:743680	#VALUE!	88.8	Figr	IGR_LGG_02201_LGG_02200	forward		1199	insertion	*->G			30	82	/->/	0	0	0	0	unknown			Intergenic between LGG_02201 and LGG_02200
157	92	PS15	FM179322_bb	ReferenceStrain	StrainX	745432	743672:743673	#VALUE!	88.8	Figr	IGR_LGG_02201_LGG_02200	forward		1187	insertion	*->C			30	82	/->/	0	0	0	0	unknown			Intergenic between LGG_02201 and LGG_02200
159	90	PS15	FM179322_bb	ReferenceStrain	StrainX	745430	743671:743672	#VALUE!	88.8	Figr	IGR_LGG_02201_LGG_02200	forward		1185	insertion	*->C			30	82	/->/	0	0	0	0	unknown			Intergenic between LGG_02201 and LGG_02200
160	89	PS15	FM179322_bb	ReferenceStrain	StrainX	745428	743670:743671	#VALUE!	88.8	Figr	IGR_LGG_02201_LGG_02200	forward		1183	insertion	*->T			30	82	/->/	0	0	0	0	unknown			Intergenic between LGG_02201 and LGG_02200
161	88	PS15	FM179322_bb	ReferenceStrain	StrainX	745427	743670:743671	#VALUE!	88.8	Figr	IGR_LGG_02201_LGG_02200	forward		1182	insertion	*->T			30	82	/->/	0	0	0	0	unknown			Intergenic between LGG_02201 and LGG_02200
164	85	PS15	FM179322_bb	ReferenceStrain	StrainX	745424	743668:743669	#VALUE!	88.8	Figr	IGR_LGG_02201_LGG_02200	forward		1179	insertion	*->C			30	83	/->/	0	0	0	0	unknown			Intergenic between LGG_02201 and LGG_02200
165	84	PS15	FM179322_bb	ReferenceStrain	StrainX	745418	743664:743665	#VALUE!	88.8	Figr	IGR_LGG_02201_LGG_02200	forward		1173	insertion	*->C			30	82	/->/	0	0	0	0	unknown			Intergenic between LGG_02201 and LGG_02200
166	83	PS15	FM179322_bb	ReferenceStrain	StrainX	745416	743663:743664	#VALUE!	88.8	Figr	IGR_LGG_02201_LGG_02200	forward		1171	insertion	*->C			30	83	/->/	0	0	0	0	unknown			Intergenic between LGG_02201 and LGG_02200
177	72	PS15	FM179322_bb	ReferenceStrain	StrainX	436646	435629:435630	#VALUE!	52	CDS	LGG_02511	complement	LGG_02511	217	insertion	*->A	agt	agt	30	82	S->S	72	1	71	1	frameshift	Conserved protein
187	62	PS15	FM179322_bb	ReferenceStrain	StrainX	436671	435653:435654	#VALUE!	52	CDS	LGG_02511	complement	LGG_02511	192	insertion	*->C	taa	caa	30	76	*->Q	64	1	63	1	frameshift / destroys stop codon	Conserved protein
193	56	PS15	FM179322_bb	ReferenceStrain	StrainX	436693	435674:435675	#VALUE!	52	CDS	LGG_02511	complement	LGG_02511	170	insertion	*->G	acc	aag	30	81	T->K	57	1	55	3	frameshift	Conserved protein
204	45	PS15	FM179322_bb	ReferenceStrain	StrainX	436721	435701:435702	#VALUE!	52	CDS	LGG_02511	complement	LGG_02511	142	insertion	*->C	gtt	act	30	77	V->T	48	1	48	2	frameshift	Conserved protein
235	14	PS15	FM179322_bb	ReferenceStrain	StrainX	436646	435629:435630	#VALUE!	52	CDS	LGG_02512	complement	LGG_02512	8	insertion	*->A	aag	aaa	30	82	K->K	3	2	3	3	frameshift	Conserved protein

## Sheet: PS16
Nbr	Nbr2	Strain	# Contig	Reference strain	Mutant strain	Internal contig pos	Position in reference		Map pos in reference	FType	Locus	Direction	Gene name	Distance of SNP	DNA effect	Nucleotide change	Codon in reference	Codon in mutant	Quality reference	Quality mutant	AA change	AA position reference	Codon position reference	AA position mutant	Codon position mutant	Effect of mutation on protein	Product	Function	Note									73130
1	239	PS16	FM179322_bb	ReferenceStrain	StrainX	2940131	2936982	73130	350.9	CDS	LGG_00065	forward	aes	197	basechange	G->A	ttg	tta	30	83	L->L	66	3	66	3	silent	Alpha/beta hydrolase fold-3										73130	73130
								73130	C	T	893560	|	46103	73130	|	1	1	gi|258506995|ref|NC_013198.1| PS16_contigs_Nremov																			73130	73130
2	238	PS16	FM179322_bb	ReferenceStrain	StrainX	2893820	2890732	119380	345.4	Figr	IGR_LGG_00113_LGG_00112	forward		653	basechange	A->G			30	83	/->/	0	0	0	0	unknown			Intergenic between lysC and lysA								138682	138682
3	237	PS16	FM179322_bb	ReferenceStrain	StrainX	2893819	2890731	119381	345.4	Figr	IGR_LGG_00113_LGG_00112	forward		652	basechange	G->A			30	83	/->/	0	0	0	0	unknown			Intergenic between lysC and lysA								138682	138682
4	236	PS16	FM179322_bb	ReferenceStrain	StrainX	2874501	2871430	138682	343	Figr	IGR_LGG_00129_LGG_00128	forward		101	basechange	C->T			30	83	/->/	0	0	0	0	unknown			Intergenic between LGG_00129 and LGG_00128								187074	187074
								138682	G	A	959011	|	18509	138682	|	1	1	gi|258506995|ref|NC_013198.1| PS16_contigs_Nremov																			187074	187074
5	235	PS16	FM179322_bb	ReferenceStrain	StrainX	2826047	2823038	187074	337.3	CDS	LGG_00176	forward	LGG_00176	715	basechange	C->T	tcg	ttg	30	83	S->L	239	2	239	2	aa change	Conserved membrane protein										211395	211395
								187074	G	A	1857073	|	19186	187074	|	1	1	gi|258506995|ref|NC_013198.1| PS16_contigs_Nremov																			211395	211395
6	234	PS16	FM179322_bb	ReferenceStrain	StrainX	2801691	2798717	211395	334.4	CDS	LGG_00199	forward	LGG_00199	32	basechange	G->A	acg	aca	30	83	T->T	11	3	11	3	silent	Conserved protein										212262	212262
								211395	C	T	1881394	|	867	211395	|	1	1	gi|258506995|ref|NC_013198.1| PS16_contigs_Nremov																			212262	212262
7	233	PS16	FM179322_bb	ReferenceStrain	StrainX	2800824	2797850	212262	334.3	CDS	LGG_00200	complement	xfp	585	basechange	C->T	cca	tca	30	83	P->S	196	1	196	1	aa change	Phosphoketolase										222298	222298
								212262	C	T	1882261	|	867	212262	|	1	1	gi|258506995|ref|NC_013198.1| PS16_contigs_Nremov																			222298	222298
8	232	PS16	FM179322_bb	ReferenceStrain	StrainX	2790777	2787814	222298	333.1	CDS	LGG_00209	forward	LGG_00209	1132	basechange	G->A	ggt	agt	30	83	G->S	378	1	378	1	aa change	ABC transporter, ATPase and permease component										323948	323948
								222298	C	T	1892297	|	10036	222298	|	1	1	gi|258506995|ref|NC_013198.1| PS16_contigs_Nremov																			323948	323948
9	231	PS16	FM179322_bb	ReferenceStrain	StrainX	2713226	2710355	299757	323.8	Figr	IGR_LGG_00294_LGG_00293	forward		264	basechange	G->A			30	83	/->/	0	0	0	0	unknown			Intergenic between glcR and LGG_00293								433789	433789
10	230	PS16	FM179322_bb	ReferenceStrain	StrainX	2689007	2686164	323948	320.9	CDS	LGG_00322	complement	deoB	498	basechange	C->T	cag	tag	30	83	Q->*	167	1	167	1	aa change / creates new stop codon :: untranslated, protein ended earlier	Phosphopentomutase										433789	433789
								323948	C	T	2561589	|	2605	323948	|	1	-1	gi|258506995|ref|NC_013198.1| PS16_contigs_Nremov																			446787	446787
								326553	T	A	2558984	|	2605	326553	|	1	-1	gi|258506995|ref|NC_013198.1| PS16_contigs_Nremov																			446787	446787
								340244	G	A	2545293	|	8463	340244	|	1	-1	gi|258506995|ref|NC_013198.1| PS16_contigs_Nremov																			511291	511291
11	229	PS16	FM179322_bb	ReferenceStrain	StrainX	2579077	2576323	433789	307.8	CDS	LGG_00431	complement	cbiQ	480	basechange	G->A	gca	aca	30	83	A->T	161	1	161	1	aa change	Cobalt transport protein cbiQ										511291	511291
								433789	G	A	2621630	|	12998	323228	|	1	-1	gi|258506995|ref|NC_013198.1| PS16_contigs_Nremov																			687341	687341
12	228	PS16	FM179322_bb	ReferenceStrain	StrainX	2566074	2563325	446787	306.2	CDS	LGG_00444	forward	spaC	1653	basechange	C->T	cct	tct	30	83	P->S	552	1	552	1	aa change	Pilus specific protein, ancillary protein involved in mucus-adhesion, contains von Willebrand factor (VWF) domain										687341	687341
								446787	G	A	2608632	|	1819	336226	|	1	-1	gi|258506995|ref|NC_013198.1| PS16_contigs_Nremov																			830338	830338
								501000	A	G	2646969	|	6701	297889	|	1	-1	gi|258506995|ref|NC_013198.1| PS16_contigs_Nremov																			830338	830338
13	227	PS16	FM179322_bb	ReferenceStrain	StrainX	2501499	2498821	511291	298.5	CDS	LGG_00501	complement	LGG_00501	692	basechange	G->A	ctg	cta	30	83	L->L	231	3	231	3	silent	Choloylglycine hydrolase										1259190	1259190
								511291	G	A	2819677	|	2276	125181	|	1	1	gi|258506995|ref|NC_013198.1| PS16_contigs_Nremov																			1259190	1259190
14	226	PS16	FM179322_bb	ReferenceStrain	StrainX	2397144	2394629	615483	286.1	CDS	LGG_00603	complement	treB	1264	basechange	T->C	ctg	ccg	30	83	L->P	422	2	422	2	aa change	PTS system, beta-glucoside-specific IIABC component										1262383	1262383
								615483	T	C	461040	|	14576	461040	|	1	-1	gi|258506995|ref|NC_013198.1| PS16_contigs_Nremov																			1262383	1262383
15	225	PS16	FM179322_bb	ReferenceStrain	StrainX	2325228	2322771	687341	277.5	Figr	IGR_LGG_00675_LGG_00674	forward		181	basechange	C->T			30	83	/->/	0	0	0	0	unknown			Intergenic between hsp1 and LGG_00674								1361607	1361607
								687341	G	A	389182	|	71858	389182	|	1	-1	gi|258506995|ref|NC_013198.1| PS16_contigs_Nremov																			1361607	1361607
16	224	PS16	FM179322_bb	ReferenceStrain	StrainX	2182100	2179774	830338	260.4	Figr	IGR_LGG_02969_LGG_00822	forward		19	basechange	C->T			30	83	/->/	0	0	0	0	unknown			Intergenic between tRNA-Cys and LGG_00822								1410677	1410677
								830338	G	A	2790121	|	626	154737	|	1	-1	gi|258506995|ref|NC_013198.1| PS16_contigs_Nremov																			1410677	1410677
								1051066	T	C	1600045	|	2839	1051066	|	1	1	gi|258506995|ref|NC_013198.1| PS16_contigs_Nremov																			1488781	1488781
								1053905	T	A	1602884	|	2839	1053905	|	1	1	gi|258506995|ref|NC_013198.1| PS16_contigs_Nremov																			1488781	1488781
20	220	PS16	FM179322_bb	ReferenceStrain	StrainX	1882582	1880563	1129549	224.7	CDS	LGG_01130	complement	LGG_01130	316	deletion	A->*	gaa	asc	30	83	E->T	103	3	104	1	frameshift	Phage-related protein										1570307	1570307
								1259015	G	A	492393	|	175	492393	|	1	1	gi|258506995|ref|NC_013198.1| PS16_contigs_Nremov																			1570307	1570307
23	217	PS16	FM179322_bb	ReferenceStrain	StrainX	1752825	1750922	1259190	209.2	Figr	IGR_LGG_01261_LGG_01260	forward		335	basechange	C->T			30	83	/->/	0	0	0	0	unknown			Intergenic between valS and rex								1663079	1663079
								1259190	G	A	492568	|	175	492568	|	1	1	gi|258506995|ref|NC_013198.1| PS16_contigs_Nremov																			1663079	1663079
24	216	PS16	FM179322_bb	ReferenceStrain	StrainX	1749632	1747729	1262383	208.8	Figr	IGR_LGG_01262_LGG_01261	forward		64	basechange	C->T			30	83	/->/	0	0	0	0	unknown			Intergenic between folC and valS								2085912	2085912
								1262383	G	A	495761	|	3193	495761	|	1	1	gi|258506995|ref|NC_013198.1| PS16_contigs_Nremov																			2085912	2085912
25	215	PS16	FM179322_bb	ReferenceStrain	StrainX	1650353	1648505	1361607	196.9	CDS	LGG_01362	complement	obg	195	basechange	G->A	gat	aat	30	83	D->N	66	1	66	1	aa change	GTP-binding protein										2372249	2372249
								1361607	G	A	594985	|	17926	594985	|	1	1	gi|258506995|ref|NC_013198.1| PS16_contigs_Nremov																			2372249	2372249
26	214	PS16	FM179322_bb	ReferenceStrain	StrainX	1601260	1599435	1410677	191.1	CDS	LGG_01409	complement	rnhB	566	basechange	C->T	gcg	gtg	30	83	A->V	189	2	189	2	aa change	Ribonuclease HII										2534103	2534103
								1410677	C	T	644055	|	6712	644055	|	1	1	gi|258506995|ref|NC_013198.1| PS16_contigs_Nremov																			2534103	2534103
32	208	PS16	FM179322_bb	ReferenceStrain	StrainX	1566102	1564299	1445813	186.9	CDS	LGG_01441	forward	hisB	101	basechange	T->G	gat	gta	30	83	D->V	28	3	31	1	aa change	Imidazoleglycerol-phosphate dehydratase										2549175	2549175
34	206	PS16	FM179322_bb	ReferenceStrain	StrainX	1566098	1564296	1445816	186.9	CDS	LGG_01441	forward	hisB	97	basechange	T->A	att	aaa	30	83	I->K	27	3	29	3	aa change	Imidazoleglycerol-phosphate dehydratase										2549175	2549175
36	204	PS16	FM179322_bb	ReferenceStrain	StrainX	1566096	1564295	1445817	186.9	CDS	LGG_01441	forward	hisB	95	basechange	T->A	att	aaa	30	83	I->K	27	2	29	1	aa change	Imidazoleglycerol-phosphate dehydratase										2660713	2660713
38	202	PS16	FM179322_bb	ReferenceStrain	StrainX	1566090	1564290	1445822	186.9	CDS	LGG_01441	forward	hisB	89	basechange	C->A	agc	ays	30	83	S->T	25	3	27	1	aa change	Imidazoleglycerol-phosphate dehydratase										2660713	2660713
39	201	PS16	FM179322_bb	ReferenceStrain	StrainX	1566088	1564289	1445823	186.9	CDS	LGG_01441	forward	hisB	87	basechange	G->T	agc	mwt	30	83	S->N	25	2	26	3	aa change	Imidazoleglycerol-phosphate dehydratase										2664652	2664652
40	200	PS16	FM179322_bb	ReferenceStrain	StrainX	1566084	1564285	1445827	186.9	CDS	LGG_01441	forward	hisB	83	basechange	C->A	caa	wam	30	83	Q->K	24	1	25	2	aa change	Imidazoleglycerol-phosphate dehydratase										2664652	2664652
43	197	PS16	FM179322_bb	ReferenceStrain	StrainX	1566065	1564275	1445837	186.9	CDS	LGG_01441	forward	hisB	64	basechange	C->G	aac	cgc	30	83	N->R	20	3	20	2	aa change	Imidazoleglycerol-phosphate dehydratase										2747412	2747412
44	196	PS16	FM179322_bb	ReferenceStrain	StrainX	1566064	1564274	1445838	186.9	CDS	LGG_01441	forward	hisB	63	basechange	A->C	aac	cgc	30	83	N->R	20	2	20	1	aa change	Imidazoleglycerol-phosphate dehydratase										2747412	2747412
45	195	PS16	FM179322_bb	ReferenceStrain	StrainX	1566060	1564271	1445841	186.9	CDS	LGG_01441	forward	hisB	59	basechange	T->A	ttg	ara	30	83	L->K	19	2	19	1	aa change	Imidazoleglycerol-phosphate dehydratase										2774605	2774605
46	194	PS16	FM179322_bb	ReferenceStrain	StrainX	1566057	1564270	1445842	186.9	CDS	LGG_01441	forward	hisB	56	basechange	T->A	ttg	kaa	30	83	L->E	19	1	18	3	aa change	Imidazoleglycerol-phosphate dehydratase										2774605	2774605
47	193	PS16	FM179322_bb	ReferenceStrain	StrainX	1566056	1564269	1445843	186.9	CDS	LGG_01441	forward	hisB	55	basechange	T->A	agt	kaa	30	83	S->E	18	3	18	2	aa change	Imidazoleglycerol-phosphate dehydratase										2777774	2777774
48	192	PS16	FM179322_bb	ReferenceStrain	StrainX	1566051	1564264	1445848	186.9	CDS	LGG_01441	forward	hisB	50	basechange	A->C	att	rkc	30	83	I->S	17	1	16	3	aa change	Imidazoleglycerol-phosphate dehydratase										2777774	2777774
49	191	PS16	FM179322_bb	ReferenceStrain	StrainX	1566043	1564257	1445855	186.9	CDS	LGG_01441	forward	hisB	42	basechange	G->T	gcg	tyw	30	83	A->S	14	3	14	1	aa change	Imidazoleglycerol-phosphate dehydratase										2820983	2820983
50	190	PS16	FM179322_bb	ReferenceStrain	StrainX	1566042	1564256	1445856	186.9	CDS	LGG_01441	forward	hisB	41	deletion	C->*	gcg	tyw	30	83	A->S	14	2	14	0	frameshift	Imidazoleglycerol-phosphate dehydratase										2820983	2820983
51	189	PS16	FM179322_bb	ReferenceStrain	StrainX	1566040	1564254	1445858	186.9	CDS	LGG_01441	forward	hisB	39	basechange	C->T	acc	ctg	30	83	T->L	13	3	13	2	aa change	Imidazoleglycerol-phosphate dehydratase										2890994	2890994
52	188	PS16	FM179322_bb	ReferenceStrain	StrainX	1566034	1564248	1445864	186.9	CDS	LGG_01441	forward	hisB	33	deletion	G->*	aag	aag	30	83	K->K	11	3	11	2	frameshift	Imidazoleglycerol-phosphate dehydratase										2890994	2890994
53	187	PS16	FM179322_bb	ReferenceStrain	StrainX	1523063	1521331	1488781	181.8	Figr	IGR_LGG_01483_LGG_01482	forward		277	basechange	C->T			30	83	/->/	0	0	0	0	unknown			Intergenic between LGG_01483 and ypsC								2899595	2899595
								1488781	G	A	1550780	|	26007	1394078	|	1	-1	gi|258506995|ref|NC_013198.1| PS16_contigs_Nremov																			2899595	2899595
54	186	PS16	FM179322_bb	ReferenceStrain	StrainX	1441480	1439805	1570307	172	Figr	IGR_LGG_01555_LGG_01554	forward		488	basechange	G->A			30	83	/->/	0	0	0	0	unknown			Intergenic between yqeY and phoH								2905319	2905319
								1570307	C	T	2484644	|	200	460214	|	1	-1	gi|258506995|ref|NC_013198.1| PS16_contigs_Nremov																			2905319	2905319
55	185	PS16	FM179322_bb	ReferenceStrain	StrainX	1348658	1347033	1663079	160.9	CDS	LGG_01634	forward	mdlB	149	basechange	G->A	atg	ata	30	83	M->I	50	3	50	3	aa change	ABC transporter, multidrug/protein/lipid transporter ATP-binding and permease protein										2930973	2930973
								1663079	C	T	1768477	|	9795	1176381	|	1	1	gi|258506995|ref|NC_013198.1| PS16_contigs_Nremov																			2930973	2930973
56	184	PS16	FM179322_bb	ReferenceStrain	StrainX	1138540	1137054	1873058	135.8	CDS	LGG_01843	forward	LGG_01843	757	basechange	T->C	cct	cca	30	83	P->P	249	3	250	2	silent :: untranslated, protein ended earlier	Putative protein without homology										2977195	2977195
57	183	PS16	FM179322_bb	ReferenceStrain	StrainX	1138535	1137049	1873063	135.8	CDS	LGG_01843	forward	LGG_01843	752	deletion	C->*	ccg	cgc	30	83	P->R	248	1	249	0	frameshift :: untranslated, protein ended earlier	Putative protein without homology										2977195	2977195
59	181	PS16	FM179322_bb	ReferenceStrain	StrainX	1138519	1137034	1873078	135.8	CDS	LGG_01843	forward	LGG_01843	736	deletion	A->*	aaa	aag	30	83	K->K	243	1	244	0	frameshift :: untranslated, protein ended earlier	Putative protein without homology										68
60	180	PS16	FM179322_bb	ReferenceStrain	StrainX	1138508	1137023	1873089	135.8	CDS	LGG_01843	forward	LGG_01843	725	basechange	C->T	gcc	gtc	30	83	A->V	239	2	240	2	aa change :: untranslated, protein ended earlier	Putative protein without homology										34
61	179	PS16	FM179322_bb	ReferenceStrain	StrainX	1138506	1137021	1873091	135.8	CDS	LGG_01843	forward	LGG_01843	723	basechange	A->G	tca	ttg	30	83	S->L	238	3	239	3	aa change :: untranslated, protein ended earlier	Putative protein without homology
62	178	PS16	FM179322_bb	ReferenceStrain	StrainX	1138505	1137020	1873092	135.8	CDS	LGG_01843	forward	LGG_01843	722	basechange	C->T	tca	ttg	30	83	S->L	238	2	239	2	aa change :: untranslated, protein ended earlier	Putative protein without homology
65	175	PS16	FM179322_bb	ReferenceStrain	StrainX	1138449	1136966	1873146	135.8	CDS	LGG_01843	forward	LGG_01843	666	basechange	C->T	tcg	kct	30	82	S->A	220	2	220	3	aa change :: untranslated, protein ended earlier	Putative protein without homology
66	174	PS16	FM179322_bb	ReferenceStrain	StrainX	1138448	1136965	1873147	135.8	CDS	LGG_01843	forward	LGG_01843	665	basechange	T->C	tcg	kct	30	83	S->A	220	1	220	2	aa change :: untranslated, protein ended earlier	Putative protein without homology
67	173	PS16	FM179322_bb	ReferenceStrain	StrainX	1138446	1136963	1873149	135.8	CDS	LGG_01843	forward	LGG_01843	663	basechange	C->G	gcg	cgg	30	83	A->R	219	2	219	3	aa change :: untranslated, protein ended earlier	Putative protein without homology
68	172	PS16	FM179322_bb	ReferenceStrain	StrainX	1137810	1136334	1873778	135.8	CDS	LGG_01843	forward	LGG_01843	27	basechange	G->A	ctg	aag	30	83	L->K	9	3	10	1	aa change	Putative protein without homology
69	171	PS16	FM179322_bb	ReferenceStrain	StrainX	1137809	1136333	1873779	135.8	CDS	LGG_01843	forward	LGG_01843	26	basechange	T->C	ctg	ccc	30	83	L->P	9	2	9	3	aa change	Putative protein without homology
70	170	PS16	FM179322_bb	ReferenceStrain	StrainX	1137807	1136331	1873781	135.8	CDS	LGG_01843	forward	LGG_01843	24	basechange	T->C	cgt	ccc	30	83	R->P	8	3	9	1	aa change	Putative protein without homology
72	168	PS16	FM179322_bb	ReferenceStrain	StrainX	1137778	1136303	1873809	135.8	Figr	IGR_LGG_01844_LGG_01843	forward		98	basechange	C->T			30	83	/->/	0	0	0	0	unknown			Intergenic between LGG_01844 and LGG_01843
73	167	PS16	FM179322_bb	ReferenceStrain	StrainX	1137776	1136301	1873811	135.8	Figr	IGR_LGG_01844_LGG_01843	forward		96	basechange	A->G			30	83	/->/	0	0	0	0	unknown			Intergenic between LGG_01844 and LGG_01843
74	166	PS16	FM179322_bb	ReferenceStrain	StrainX	1137775	1136300	1873812	135.8	Figr	IGR_LGG_01844_LGG_01843	forward		95	basechange	C->T			30	83	/->/	0	0	0	0	unknown			Intergenic between LGG_01844 and LGG_01843
75	165	PS16	FM179322_bb	ReferenceStrain	StrainX	1137760	1136285	1873827	135.8	Figr	IGR_LGG_01844_LGG_01843	forward		80	basechange	T->G			30	83	/->/	0	0	0	0	unknown			Intergenic between LGG_01844 and LGG_01843
76	164	PS16	FM179322_bb	ReferenceStrain	StrainX	1137757	1136282	1873830	135.8	Figr	IGR_LGG_01844_LGG_01843	forward		77	basechange	G->A			30	83	/->/	0	0	0	0	unknown			Intergenic between LGG_01844 and LGG_01843
77	163	PS16	FM179322_bb	ReferenceStrain	StrainX	1137756	1136281	1873831	135.8	Figr	IGR_LGG_01844_LGG_01843	forward		76	basechange	A->G			30	83	/->/	0	0	0	0	unknown			Intergenic between LGG_01844 and LGG_01843
78	162	PS16	FM179322_bb	ReferenceStrain	StrainX	1137755	1136280	1873832	135.8	Figr	IGR_LGG_01844_LGG_01843	forward		75	basechange	A->G			30	83	/->/	0	0	0	0	unknown			Intergenic between LGG_01844 and LGG_01843
79	161	PS16	FM179322_bb	ReferenceStrain	StrainX	1137745	1136270	1873842	135.7	Figr	IGR_LGG_01844_LGG_01843	forward		65	basechange	G->A			30	83	/->/	0	0	0	0	unknown			Intergenic between LGG_01844 and LGG_01843
81	159	PS16	FM179322_bb	ReferenceStrain	StrainX	1137736	1136262	1873850	135.7	Figr	IGR_LGG_01844_LGG_01843	forward		56	basechange	G->A			30	83	/->/	0	0	0	0	unknown			Intergenic between LGG_01844 and LGG_01843
82	158	PS16	FM179322_bb	ReferenceStrain	StrainX	1137735	1136261	1873851	135.7	Figr	IGR_LGG_01844_LGG_01843	forward		55	basechange	C->T			30	83	/->/	0	0	0	0	unknown			Intergenic between LGG_01844 and LGG_01843
84	156	PS16	FM179322_bb	ReferenceStrain	StrainX	1137731	1136258	1873854	135.7	Figr	IGR_LGG_01844_LGG_01843	forward		51	basechange	G->A			30	83	/->/	0	0	0	0	unknown			Intergenic between LGG_01844 and LGG_01843
85	155	PS16	FM179322_bb	ReferenceStrain	StrainX	1137730	1136257	1873855	135.7	Figr	IGR_LGG_01844_LGG_01843	forward		50	basechange	T->C			30	83	/->/	0	0	0	0	unknown			Intergenic between LGG_01844 and LGG_01843
87	153	PS16	FM179322_bb	ReferenceStrain	StrainX	1137719	1136247	1873865	135.7	Figr	IGR_LGG_01844_LGG_01843	forward		39	basechange	C->T			30	83	/->/	0	0	0	0	unknown			Intergenic between LGG_01844 and LGG_01843
88	152	PS16	FM179322_bb	ReferenceStrain	StrainX	1137718	1136246	1873866	135.7	Figr	IGR_LGG_01844_LGG_01843	forward		38	basechange	T->C			30	83	/->/	0	0	0	0	unknown			Intergenic between LGG_01844 and LGG_01843
89	151	PS16	FM179322_bb	ReferenceStrain	StrainX	1137716	1136244	1873868	135.7	Figr	IGR_LGG_01844_LGG_01843	forward		36	basechange	C->G			30	83	/->/	0	0	0	0	unknown			Intergenic between LGG_01844 and LGG_01843
90	150	PS16	FM179322_bb	ReferenceStrain	StrainX	1137713	1136241	1873871	135.7	Figr	IGR_LGG_01844_LGG_01843	forward		33	basechange	G->C			30	83	/->/	0	0	0	0	unknown			Intergenic between LGG_01844 and LGG_01843
91	149	PS16	FM179322_bb	ReferenceStrain	StrainX	1137705	1136233	1873879	135.7	Figr	IGR_LGG_01844_LGG_01843	forward		25	basechange	A->G			30	83	/->/	0	0	0	0	unknown			Intergenic between LGG_01844 and LGG_01843
92	148	PS16	FM179322_bb	ReferenceStrain	StrainX	1134237	1132769	1877343	135.3	Figr	IGR_LGG_01848_LGG_01847	forward		78	basechange	A->T			30	83	/->/	0	0	0	0	unknown			Intergenic between LGG_01848 and LGG_01847
93	147	PS16	FM179322_bb	ReferenceStrain	StrainX	1134236	1132768	1877344	135.3	Figr	IGR_LGG_01848_LGG_01847	forward		77	basechange	C->T			30	83	/->/	0	0	0	0	unknown			Intergenic between LGG_01848 and LGG_01847
94	146	PS16	FM179322_bb	ReferenceStrain	StrainX	1134232	1132764	1877348	135.3	Figr	IGR_LGG_01848_LGG_01847	forward		73	basechange	C->T			30	83	/->/	0	0	0	0	unknown			Intergenic between LGG_01848 and LGG_01847
95	145	PS16	FM179322_bb	ReferenceStrain	StrainX	1134206	1132738	1877374	135.3	Figr	IGR_LGG_01848_LGG_01847	forward		47	basechange	G->C			30	83	/->/	0	0	0	0	unknown			Intergenic between LGG_01848 and LGG_01847
96	144	PS16	FM179322_bb	ReferenceStrain	StrainX	1128331	1126870	1883242	134.6	Figr	IGR_LGG_01854_LGG_01853	forward		92	basechange	G->T			30	83	/->/	0	0	0	0	unknown			Intergenic between LGG_01854 and ABC-SBP
								1883242	C	A	2334830	|	4484	610028	|	1	1	gi|258506995|ref|NC_013198.1| PS16_contigs_Nremov
								1938609	A	G	1918422	|	7627	1026436	|	1	1	gi|258506995|ref|NC_013198.1| PS16_contigs_Nremov
97	143	PS16	FM179322_bb	ReferenceStrain	StrainX	925494	924200	2085912	110.4	Figr	IGR_LGG_02035_LGG_02034	forward		326	basechange	C->T			30	83	/->/	0	0	0	0	unknown			Intergenic between clpL and spxA
								2085912	G	A	2855566	|	1037	89292	|	1	-1	gi|258506995|ref|NC_013198.1| PS16_contigs_Nremov
98	142	PS16	FM179322_bb	ReferenceStrain	StrainX	862826	861581	2148531	102.9	CDS	LGG_02089	forward	LGG_02089	525	basechange	G->T	gct	tts	30	83	A->F	170	1	173	2	aa change	Conserved protein
99	141	PS16	FM179322_bb	ReferenceStrain	StrainX	862825	861580	2148532	102.9	CDS	LGG_02089	forward	LGG_02089	524	basechange	G->T	tgg	tts	30	83	W->F	169	3	173	1	aa change	Conserved protein
101	139	PS16	FM179322_bb	ReferenceStrain	StrainX	862821	861577	2148535	102.9	CDS	LGG_02089	forward	LGG_02089	520	basechange	G->C	aag	aac	30	83	K->N	168	3	171	3	aa change	Conserved protein
114	126	PS16	FM179322_bb	ReferenceStrain	StrainX	850962	849755	2160357	101.5	CDS	LGG_02095	complement	LGG_02095	1722	basechange	A->T	cga	cgt	30	83	R->R	574	3	574	3	silent	Adenine-specific methyltransferase, Type II restriction enzyme, methylase subunit
113	127	PS16	FM179322_bb	ReferenceStrain	StrainX	850957	849751	2160361	101.5	CDS	LGG_02095	complement	LGG_02095	1727	basechange	C->G	cgg	gyy	30	83	R->A	576	1	576	1	aa change	Adenine-specific methyltransferase, Type II restriction enzyme, methylase subunit
112	128	PS16	FM179322_bb	ReferenceStrain	StrainX	850954	849748	2160364	101.5	CDS	LGG_02095	complement	LGG_02095	1730	basechange	C->A	cca	att	30	83	P->I	577	1	577	1	aa change	Adenine-specific methyltransferase, Type II restriction enzyme, methylase subunit
111	129	PS16	FM179322_bb	ReferenceStrain	StrainX	850953	849747	2160365	101.5	CDS	LGG_02095	complement	LGG_02095	1731	basechange	C->T	cca	att	30	82	P->I	577	2	577	2	aa change	Adenine-specific methyltransferase, Type II restriction enzyme, methylase subunit
110	130	PS16	FM179322_bb	ReferenceStrain	StrainX	850952	849746	2160366	101.5	CDS	LGG_02095	complement	LGG_02095	1732	basechange	A->T	cca	att	30	82	P->I	577	3	577	3	aa change	Adenine-specific methyltransferase, Type II restriction enzyme, methylase subunit
115	125	PS16	FM179322_bb	ReferenceStrain	StrainX	848393	847212	2162900	101.2	CDS	LGG_02097	forward	LGG_02097	2679	basechange	T->C	tat	aca	30	83	Y->T	876	3	879	2	aa change	Adenine-specific methyltransferase, Type II restriction enzyme
116	124	PS16	FM179322_bb	ReferenceStrain	StrainX	848387	847206	2162906	101.2	CDS	LGG_02097	forward	LGG_02097	2673	basechange	C->T	gtc	ttg	30	83	V->L	874	3	877	2	aa change	Adenine-specific methyltransferase, Type II restriction enzyme
117	123	PS16	FM179322_bb	ReferenceStrain	StrainX	848384	847203	2162909	101.2	CDS	LGG_02097	forward	LGG_02097	2670	basechange	G->T	ttg	ttg	30	83	L->L	873	3	876	2	silent	Adenine-specific methyltransferase, Type II restriction enzyme
118	122	PS16	FM179322_bb	ReferenceStrain	StrainX	848377	847197	2162915	101.2	CDS	LGG_02097	forward	LGG_02097	2663	basechange	T->C	tct	tcc	30	83	S->S	871	3	874	2	silent	Adenine-specific methyltransferase, Type II restriction enzyme
119	121	PS16	FM179322_bb	ReferenceStrain	StrainX	848376	847196	2162916	101.2	CDS	LGG_02097	forward	LGG_02097	2662	basechange	C->T	tct	tcc	30	83	S->S	871	2	874	1	silent	Adenine-specific methyltransferase, Type II restriction enzyme
120	120	PS16	FM179322_bb	ReferenceStrain	StrainX	848369	847194	2162918	101.2	CDS	LGG_02097	forward	LGG_02097	2655	basechange	G->T	aag	atw	30	83	K->I	870	3	873	2	aa change	Adenine-specific methyltransferase, Type II restriction enzyme
121	119	PS16	FM179322_bb	ReferenceStrain	StrainX	848363	847192	2162920	101.2	CDS	LGG_02097	forward	LGG_02097	2649	basechange	A->T	aag	gst	30	83	K->A	870	1	872	3	aa change	Adenine-specific methyltransferase, Type II restriction enzyme
122	118	PS16	FM179322_bb	ReferenceStrain	StrainX	848361	847190	2162922	101.2	CDS	LGG_02097	forward	LGG_02097	2647	basechange	C->G	tca	gst	30	83	S->A	869	2	872	1	aa change	Adenine-specific methyltransferase, Type II restriction enzyme
123	117	PS16	FM179322_bb	ReferenceStrain	StrainX	848355	847185	2162927	101.2	CDS	LGG_02097	forward	LGG_02097	2641	basechange	C->T	aac	att	30	83	N->I	867	3	870	2	aa change	Adenine-specific methyltransferase, Type II restriction enzyme
124	116	PS16	FM179322_bb	ReferenceStrain	StrainX	848352	847183	2162929	101.2	CDS	LGG_02097	forward	LGG_02097	2638	basechange	A->G	aac	ggg	30	83	N->G	867	1	869	3	aa change	Adenine-specific methyltransferase, Type II restriction enzyme
125	115	PS16	FM179322_bb	ReferenceStrain	StrainX	848346	847179	2162933	101.2	CDS	LGG_02097	forward	LGG_02097	2632	basechange	G->T	tcg	ctt	30	83	S->L	865	3	868	2	aa change	Adenine-specific methyltransferase, Type II restriction enzyme
128	112	PS16	FM179322_bb	ReferenceStrain	StrainX	848334	847171	2162941	101.2	CDS	LGG_02097	forward	LGG_02097	2620	deletion	G->*	gag	ymr	30	83	E->Q	863	1	865	1	frameshift	Adenine-specific methyltransferase, Type II restriction enzyme
129	111	PS16	FM179322_bb	ReferenceStrain	StrainX	848325	847167	2162945	101.2	CDS	LGG_02097	forward	LGG_02097	2611	basechange	A->T	aca	ttt	30	83	T->F	861	3	864	1	aa change	Adenine-specific methyltransferase, Type II restriction enzyme
130	110	PS16	FM179322_bb	ReferenceStrain	StrainX	848324	847166	2162946	101.2	CDS	LGG_02097	forward	LGG_02097	2610	basechange	C->G	aca	atg	30	83	T->M	861	2	863	3	aa change	Adenine-specific methyltransferase, Type II restriction enzyme
131	109	PS16	FM179322_bb	ReferenceStrain	StrainX	848323	847165	2162947	101.2	CDS	LGG_02097	forward	LGG_02097	2609	deletion	A->*	aca	atg	30	83	T->M	861	1	863	2	frameshift	Adenine-specific methyltransferase, Type II restriction enzyme
132	108	PS16	FM179322_bb	ReferenceStrain	StrainX	848319	847162	2162950	101.2	CDS	LGG_02097	forward	LGG_02097	2605	basechange	G->A	gat	gga	30	83	D->G	860	1	862	3	aa change	Adenine-specific methyltransferase, Type II restriction enzyme
133	107	PS16	FM179322_bb	ReferenceStrain	StrainX	848311	847158	2162954	101.2	CDS	LGG_02097	forward	LGG_02097	2597	basechange	T->C	gat	act	30	83	D->T	858	3	861	2	aa change	Adenine-specific methyltransferase, Type II restriction enzyme
134	106	PS16	FM179322_bb	ReferenceStrain	StrainX	848309	847156	2162956	101.2	CDS	LGG_02097	forward	LGG_02097	2595	deletion	G->*	gat	act	30	82	D->T	858	1	861	0	frameshift	Adenine-specific methyltransferase, Type II restriction enzyme
135	105	PS16	FM179322_bb	ReferenceStrain	StrainX	848307	847154	2162958	101.2	CDS	LGG_02097	forward	LGG_02097	2593	deletion	A->*	aat	gat	30	82	N->D	857	2	860	2	frameshift	Adenine-specific methyltransferase, Type II restriction enzyme
136	104	PS16	FM179322_bb	ReferenceStrain	StrainX	848305	847152	2162960	101.2	CDS	LGG_02097	forward	LGG_02097	2591	basechange	A->G	aga	gat	30	83	R->D	856	3	860	1	aa change	Adenine-specific methyltransferase, Type II restriction enzyme
137	103	PS16	FM179322_bb	ReferenceStrain	StrainX	848302	847149	2162963	101.2	CDS	LGG_02097	forward	LGG_02097	2588	basechange	G->T	acg	trr	30	83	T->*	855	3	859	1	aa change / creates new stop codon	Adenine-specific methyltransferase, Type II restriction enzyme
138	102	PS16	FM179322_bb	ReferenceStrain	StrainX	848301	847148	2162964	101.2	CDS	LGG_02097	forward	LGG_02097	2587	deletion	C->*	acg	trr	30	83	T->*	855	2	859	0	frameshift / creates new stop codon	Adenine-specific methyltransferase, Type II restriction enzyme
139	101	PS16	FM179322_bb	ReferenceStrain	StrainX	848300	847147	2162965	101.2	CDS	LGG_02097	forward	LGG_02097	2586	basechange	A->T	acg	gmt	30	83	T->D	855	1	858	3	aa change	Adenine-specific methyltransferase, Type II restriction enzyme
141	99	PS16	FM179322_bb	ReferenceStrain	StrainX	848296	847144	2162968	101.2	CDS	LGG_02097	forward	LGG_02097	2582	basechange	G->A	gtt	aat	30	83	V->N	854	1	857	2	aa change	Adenine-specific methyltransferase, Type II restriction enzyme
149	91	PS16	FM179322_bb	ReferenceStrain	StrainX	847975	846840	2163272	101.2	CDS	LGG_02097	forward	LGG_02097	2261	basechange	A->T	tca	tct	30	82	S->S	752	3	752	3	silent	Adenine-specific methyltransferase, Type II restriction enzyme
152	88	PS16	FM179322_bb	ReferenceStrain	StrainX	744625	743689	2266423	88.8	Figr	IGR_LGG_02201_LGG_02200	forward		1163	deletion	T->*			30	82	/->/	0	0	0	0	unknown			Intergenic between LGG_02201 and LGG_02200
153	87	PS16	FM179322_bb	ReferenceStrain	StrainX	744620	743685	2266427	88.8	Figr	IGR_LGG_02201_LGG_02200	forward		1158	basechange	G->C			30	62	/->/	0	0	0	0	unknown			Intergenic between LGG_02201 and LGG_02200
155	85	PS16	FM179322_bb	ReferenceStrain	StrainX	744613	743680	2266432	88.8	Figr	IGR_LGG_02201_LGG_02200	forward		1151	basechange	T->A			30	78	/->/	0	0	0	0	unknown			Intergenic between LGG_02201 and LGG_02200
156	84	PS16	FM179322_bb	ReferenceStrain	StrainX	744605	743674	2266438	88.8	Figr	IGR_LGG_02201_LGG_02200	forward		1143	basechange	C->T			30	83	/->/	0	0	0	0	unknown			Intergenic between LGG_02201 and LGG_02200
157	83	PS16	FM179322_bb	ReferenceStrain	StrainX	744604	743673	2266439	88.8	Figr	IGR_LGG_02201_LGG_02200	forward		1142	basechange	G->A			30	83	/->/	0	0	0	0	unknown			Intergenic between LGG_02201 and LGG_02200
								2336738	C	A	69762	|	15903	69762	|	1	1	gi|258506995|ref|NC_013198.1| PS16_contigs_Nremov
								2352641	A	G	85665	|	255	85665	|	1	1	gi|258506995|ref|NC_013198.1| PS16_contigs_Nremov
								2352896	C	G	85920	|	3	85920	|	1	1	gi|258506995|ref|NC_013198.1| PS16_contigs_Nremov
								2352899	A	C	85923	|	3	85923	|	1	1	gi|258506995|ref|NC_013198.1| PS16_contigs_Nremov
								2352902	A	G	85926	|	3	85926	|	1	1	gi|258506995|ref|NC_013198.1| PS16_contigs_Nremov
								2352905	A	G	85929	|	3	85929	|	1	1	gi|258506995|ref|NC_013198.1| PS16_contigs_Nremov
								2352965	A	T	85989	|	60	85989	|	1	1	gi|258506995|ref|NC_013198.1| PS16_contigs_Nremov
								2353382	G	A	86406	|	9	86406	|	1	1	gi|258506995|ref|NC_013198.1| PS16_contigs_Nremov
								2353391	C	T	86415	|	9	86415	|	1	1	gi|258506995|ref|NC_013198.1| PS16_contigs_Nremov
158	82	PS16	FM179322_bb	ReferenceStrain	StrainX	638609	637863	2372249	76.2	CDS	LGG_02296	forward	rtpR	646	basechange	C->T	gcc	gtc	30	83	A->V	216	2	216	2	aa change	Adenosylcobalamin-dependent ribonucleoside-triphosphate reductase
								2372249	G	A	105273	|	4932	105273	|	1	1	gi|258506995|ref|NC_013198.1| PS16_contigs_Nremov
								2525832	T	G	2381604	|	4389	484280	|	1	1	gi|258506995|ref|NC_013198.1| PS16_contigs_Nremov
159	81	PS16	FM179322_bb	ReferenceStrain	StrainX	476616	476009	2534103	56.9	CDS	LGG_02465	forward	infA	158	basechange	G->A	gtg	gta	30	83	V->V	53	3	53	3	silent	Translation initiation factor IF-1
								2534103	C	T	2389875	|	8271	476009	|	1	1	gi|258506995|ref|NC_013198.1| PS16_contigs_Nremov
160	80	PS16	FM179322_bb	ReferenceStrain	StrainX	461521	460937	2549175	55.1	CDS	LGG_02493	forward	fusA	1785	basechange	G->A	tcg	tca	30	83	S->S	595	3	595	3	silent	Protein Translation Elongation Factor G (EF-G)
								2549175	C	T	2404947	|	539	460937	|	1	1	gi|258506995|ref|NC_013198.1| PS16_contigs_Nremov
210	30	PS16	FM179322_bb	ReferenceStrain	StrainX	436312	435768	2574344	52.1	CDS	LGG_02511	complement	LGG_02511	75	basechange	A->G	aaa	gga	30	83	K->G	26	1	26	1	aa change	Conserved protein
209	31	PS16	FM179322_bb	ReferenceStrain	StrainX	436311	435767	2574345	52.1	CDS	LGG_02511	complement	LGG_02511	76	basechange	A->G	aaa	gga	30	83	K->G	26	2	26	2	aa change	Conserved protein
208	32	PS16	FM179322_bb	ReferenceStrain	StrainX	436296	435752	2574360	52.1	CDS	LGG_02511	complement	LGG_02511	91	basechange	A->G	gac	ggc	30	82	D->G	31	2	31	2	aa change	Conserved protein
207	33	PS16	FM179322_bb	ReferenceStrain	StrainX	436292	435748	2574364	52.1	CDS	LGG_02511	complement	LGG_02511	95	basechange	T->C	ctt	ctc	30	83	L->L	32	3	32	3	silent	Conserved protein
206	34	PS16	FM179322_bb	ReferenceStrain	StrainX	436291	435747	2574365	52.1	CDS	LGG_02511	complement	LGG_02511	96	basechange	A->G	aaa	gaa	30	82	K->E	33	1	33	1	aa change	Conserved protein
205	35	PS16	FM179322_bb	ReferenceStrain	StrainX	436275	435731	2574381	52.1	CDS	LGG_02511	complement	LGG_02511	112	basechange	T->C	gtc	gcc	30	82	V->A	38	2	38	2	aa change	Conserved protein
204	36	PS16	FM179322_bb	ReferenceStrain	StrainX	436265	435721	2574391	52.1	CDS	LGG_02511	complement	LGG_02511	122	basechange	C->T	atc	att	30	82	I->I	41	3	41	3	silent	Conserved protein
203	37	PS16	FM179322_bb	ReferenceStrain	StrainX	436264	435720	2574392	52.1	CDS	LGG_02511	complement	LGG_02511	123	basechange	A->G	agg	gtg	30	82	R->V	42	1	42	1	aa change	Conserved protein
202	38	PS16	FM179322_bb	ReferenceStrain	StrainX	436263	435719	2574393	52.1	CDS	LGG_02511	complement	LGG_02511	124	basechange	G->T	agg	gtg	30	82	R->V	42	2	42	2	aa change	Conserved protein
201	39	PS16	FM179322_bb	ReferenceStrain	StrainX	436259	435715	2574397	52.1	CDS	LGG_02511	complement	LGG_02511	128	basechange	T->C	ttt	ttc	30	82	F->F	43	3	43	3	silent	Conserved protein
200	40	PS16	FM179322_bb	ReferenceStrain	StrainX	436258	435714	2574398	52.1	CDS	LGG_02511	complement	LGG_02511	129	basechange	A->G	aag	gag	30	81	K->E	44	1	44	1	aa change	Conserved protein
199	41	PS16	FM179322_bb	ReferenceStrain	StrainX	436252	435708	2574404	52.1	CDS	LGG_02511	complement	LGG_02511	135	basechange	G->A	gct	act	30	74	A->T	46	1	46	1	aa change	Conserved protein
198	42	PS16	FM179322_bb	ReferenceStrain	StrainX	436248	435704	2574408	52.1	CDS	LGG_02511	complement	LGG_02511	139	basechange	G->A	tgt	tac	30	76	C->Y	47	2	47	2	aa change	Conserved protein
197	43	PS16	FM179322_bb	ReferenceStrain	StrainX	436247	435703	2574409	52.1	CDS	LGG_02511	complement	LGG_02511	140	basechange	T->C	tgt	tac	30	82	C->Y	47	3	47	3	aa change	Conserved protein
196	44	PS16	FM179322_bb	ReferenceStrain	StrainX	436246	435702	2574410	52.1	CDS	LGG_02511	complement	LGG_02511	141	basechange	G->A	gtt	act	30	82	V->T	48	1	48	1	aa change	Conserved protein
194	46	PS16	FM179322_bb	ReferenceStrain	StrainX	436241	435698	2574414	52.1	CDS	LGG_02511	complement	LGG_02511	146	deletion	T->*	ctg	tcg	30	75	L->S	49	2	49	2	frameshift	Conserved protein
193	47	PS16	FM179322_bb	ReferenceStrain	StrainX	436240	435697	2574415	52.1	CDS	LGG_02511	complement	LGG_02511	147	deletion	G->*	ctg	tcg	30	75	L->S	49	3	49	2	frameshift	Conserved protein
192	48	PS16	FM179322_bb	ReferenceStrain	StrainX	436238	435695	2574417	52.1	CDS	LGG_02511	complement	LGG_02511	149	deletion	T->*	gtt	atc	30	77	V->I	50	2	50	0	frameshift	Conserved protein
191	49	PS16	FM179322_bb	ReferenceStrain	StrainX	436237	435694	2574418	52.1	CDS	LGG_02511	complement	LGG_02511	150	deletion	T->*	gtt	atc	30	77	V->I	50	3	50	0	frameshift	Conserved protein
190	50	PS16	FM179322_bb	ReferenceStrain	StrainX	436236	435693	2574419	52.1	CDS	LGG_02511	complement	LGG_02511	151	deletion	T->*	tat	atc	30	77	Y->I	51	1	50	0	frameshift	Conserved protein
189	51	PS16	FM179322_bb	ReferenceStrain	StrainX	436233	435690	2574422	52.1	CDS	LGG_02511	complement	LGG_02511	154	basechange	G->C	gcc	atc	30	80	A->I	52	1	50	3	aa change	Conserved protein
188	52	PS16	FM179322_bb	ReferenceStrain	StrainX	436230	435687	2574425	52.1	CDS	LGG_02511	complement	LGG_02511	157	basechange	C->T	cat	cct	30	78	H->P	53	1	51	3	aa change	Conserved protein
187	53	PS16	FM179322_bb	ReferenceStrain	StrainX	436228	435685	2574427	52.1	CDS	LGG_02511	complement	LGG_02511	159	deletion	T->*	cat	aaa	30	71	H->K	53	3	52	1	frameshift	Conserved protein
186	54	PS16	FM179322_bb	ReferenceStrain	StrainX	436220	435677	2574435	52.1	CDS	LGG_02511	complement	LGG_02511	167	basechange	T->C	ctc	gcc	30	63	L->A	56	2	54	3	aa change	Conserved protein
185	55	PS16	FM179322_bb	ReferenceStrain	StrainX	436219	435676	2574436	52	CDS	LGG_02511	complement	LGG_02511	168	basechange	C->A	ctc	arg	30	0	L->K	56	3	55	1	aa change	Conserved protein
183	57	PS16	FM179322_bb	ReferenceStrain	StrainX	436205	435663	2574449	52	CDS	LGG_02511	complement	LGG_02511	182	basechange	G->A	gtc	aaa	30	72	V->K	61	1	59	3	aa change	Conserved protein
182	58	PS16	FM179322_bb	ReferenceStrain	StrainX	436204	435662	2574450	52	CDS	LGG_02511	complement	LGG_02511	183	basechange	T->C	gtc	ccc	30	71	V->P	61	2	60	1	aa change	Conserved protein
181	59	PS16	FM179322_bb	ReferenceStrain	StrainX	436202	435660	2574452	52	CDS	LGG_02511	complement	LGG_02511	185	basechange	T->C	tgc	ccc	30	77	C->P	62	1	60	3	aa change	Conserved protein
180	60	PS16	FM179322_bb	ReferenceStrain	StrainX	436201	435659	2574453	52	CDS	LGG_02511	complement	LGG_02511	186	basechange	G->A	tgc	aca	30	76	C->T	62	2	61	1	aa change	Conserved protein
179	61	PS16	FM179322_bb	ReferenceStrain	StrainX	436199	435657	2574455	52	CDS	LGG_02511	complement	LGG_02511	188	basechange	G->A	gtg	aca	30	82	V->T	63	1	61	3	aa change	Conserved protein
177	63	PS16	FM179322_bb	ReferenceStrain	StrainX	436192	435651	2574461	52	CDS	LGG_02511	complement	LGG_02511	195	basechange	G->A	gga	agc	30	78	G->S	65	1	64	1	aa change	Conserved protein
211	29	PS16	FM179322_bb	ReferenceStrain	StrainX	436192	435651	2574461	52	Figr	IGR_LGG_02512_LGG_02511	forward		13	basechange	C->T			30	78	/->/	0	0	0	0	unknown			Intergenic between LGG_02512 and LGG_02511
176	64	PS16	FM179322_bb	ReferenceStrain	StrainX	436190	435649	2574463	52	CDS	LGG_02511	complement	LGG_02511	197	deletion	A->*	gga	agc	30	77	G->S	65	3	64	2	frameshift	Conserved protein
212	28	PS16	FM179322_bb	ReferenceStrain	StrainX	436190	435649	2574463	52	Figr	IGR_LGG_02512_LGG_02511	forward		11	deletion	T->*			30	77	/->/	0	0	0	0	unknown			Intergenic between LGG_02512 and LGG_02511
175	65	PS16	FM179322_bb	ReferenceStrain	StrainX	436188	435647	2574465	52	CDS	LGG_02511	complement	LGG_02511	199	basechange	C->T	cct	ttt	30	82	P->F	66	2	65	1	aa change	Conserved protein
213	27	PS16	FM179322_bb	ReferenceStrain	StrainX	436188	435647	2574465	52	Figr	IGR_LGG_02512_LGG_02511	forward		9	basechange	G->A			30	82	/->/	0	0	0	0	unknown			Intergenic between LGG_02512 and LGG_02511
174	66	PS16	FM179322_bb	ReferenceStrain	StrainX	436185	435644	2574468	52	CDS	LGG_02511	complement	LGG_02511	202	basechange	A->G	taa	ggt	30	82	*->G	67	2	66	1	aa change / destroys stop codon	Conserved protein
214	26	PS16	FM179322_bb	ReferenceStrain	StrainX	436185	435644	2574468	52	Figr	IGR_LGG_02512_LGG_02511	forward		6	basechange	T->C			30	82	/->/	0	0	0	0	unknown			Intergenic between LGG_02512 and LGG_02511
173	67	PS16	FM179322_bb	ReferenceStrain	StrainX	436184	435643	2574469	52	CDS	LGG_02511	complement	LGG_02511	203	basechange	A->G	taa	ggt	30	77	*->G	67	3	66	2	aa change / destroys stop codon	Conserved protein
215	25	PS16	FM179322_bb	ReferenceStrain	StrainX	436184	435643	2574469	52	Figr	IGR_LGG_02512_LGG_02511	forward		5	basechange	T->C			30	77	/->/	0	0	0	0	unknown			Intergenic between LGG_02512 and LGG_02511
172	68	PS16	FM179322_bb	ReferenceStrain	StrainX	436183	435642	2574470	52	CDS	LGG_02511	complement	LGG_02511	204	basechange	A->T	acg	ggt	30	73	T->G	68	1	66	3	aa change	Conserved protein
216	24	PS16	FM179322_bb	ReferenceStrain	StrainX	436183	435642	2574470	52	Figr	IGR_LGG_02512_LGG_02511	forward		4	basechange	T->A			30	73	/->/	0	0	0	0	unknown			Intergenic between LGG_02512 and LGG_02511
171	69	PS16	FM179322_bb	ReferenceStrain	StrainX	436182	435641	2574471	52	CDS	LGG_02511	complement	LGG_02511	205	basechange	C->T	acg	tgc	30	77	T->C	68	2	67	1	aa change	Conserved protein
217	23	PS16	FM179322_bb	ReferenceStrain	StrainX	436182	435641	2574471	52	Figr	IGR_LGG_02512_LGG_02511	forward		3	basechange	G->A			30	77	/->/	0	0	0	0	unknown			Intergenic between LGG_02512 and LGG_02511
170	70	PS16	FM179322_bb	ReferenceStrain	StrainX	436179	435638	2574474	52	CDS	LGG_02511	complement	LGG_02511	208	basechange	A->G	caa	gat	30	81	Q->D	69	2	68	1	aa change	Conserved protein
218	22	PS16	FM179322_bb	ReferenceStrain	StrainX	436179	435638	2574474	52	Figr	IGR_LGG_02512_LGG_02511	forward		0	basechange	T->C			30	81	/->/	0	0	0	0	unknown			Intergenic between LGG_02512 and LGG_02511
169	71	PS16	FM179322_bb	ReferenceStrain	StrainX	436174	435633	2574479	52	CDS	LGG_02511	complement	LGG_02511	213	basechange	C->T	cca	ggt	30	82	P->G	71	1	69	3	aa change	Conserved protein
227	13	PS16	FM179322_bb	ReferenceStrain	StrainX	436174	435633	2574479	52	CDS	LGG_02512	complement	LGG_02512	4	basechange	C->T	gcc	gtc	30	82	A->V	2	2	2	2	aa change	Conserved protein
167	73	PS16	FM179322_bb	ReferenceStrain	StrainX	436164	435624	2574488	52	CDS	LGG_02511	complement	LGG_02511	223	basechange	G->A	ggc	atc	30	81	G->I	74	1	73	1	aa change	Conserved protein
225	15	PS16	FM179322_bb	ReferenceStrain	StrainX	436164	435624	2574488	52	CDS	LGG_02512	complement	LGG_02512	14	basechange	G->A	ggg	cga	30	81	G->R	5	2	5	3	aa change	Conserved protein
166	74	PS16	FM179322_bb	ReferenceStrain	StrainX	436163	435623	2574489	52	CDS	LGG_02511	complement	LGG_02511	224	basechange	G->T	ggc	atc	30	82	G->I	74	2	73	2	aa change	Conserved protein
224	16	PS16	FM179322_bb	ReferenceStrain	StrainX	436163	435623	2574489	52	CDS	LGG_02512	complement	LGG_02512	15	basechange	G->T	ggg	tca	30	82	G->S	5	3	6	1	aa change	Conserved protein
165	75	PS16	FM179322_bb	ReferenceStrain	StrainX	436161	435621	2574491	52	CDS	LGG_02511	complement	LGG_02511	226	deletion	C->*	cat	atc	30	81	H->I	75	1	74	0	frameshift	Conserved protein
223	17	PS16	FM179322_bb	ReferenceStrain	StrainX	436161	435621	2574491	52	CDS	LGG_02512	complement	LGG_02512	17	deletion	C->*	cca	tca	30	81	P->S	6	2	6	2	frameshift	Conserved protein
164	76	PS16	FM179322_bb	ReferenceStrain	StrainX	436156	435616	2574496	52	CDS	LGG_02511	complement	LGG_02511	231	basechange	G->C	cag	acg	30	83	Q->T	76	3	75	2	aa change	Conserved protein
222	18	PS16	FM179322_bb	ReferenceStrain	StrainX	436156	435616	2574496	52	CDS	LGG_02512	complement	LGG_02512	22	basechange	G->C	ggt	cgt	30	83	G->R	8	1	8	1	aa change	Conserved protein
163	77	PS16	FM179322_bb	ReferenceStrain	StrainX	436148	435608	2574504	52	CDS	LGG_02511	complement	LGG_02511	239	basechange	G->A	ggc	acc	30	82	G->T	79	2	78	1	aa change	Conserved protein
221	19	PS16	FM179322_bb	ReferenceStrain	StrainX	436148	435608	2574504	52	CDS	LGG_02512	complement	LGG_02512	30	basechange	G->A	agg	aga	30	82	R->R	10	3	10	3	silent	Conserved protein
162	78	PS16	FM179322_bb	ReferenceStrain	StrainX	436145	435605	2574507	52	CDS	LGG_02511	complement	LGG_02511	242	basechange	G->A	cgc	act	30	83	R->T	80	2	79	1	aa change	Conserved protein
220	20	PS16	FM179322_bb	ReferenceStrain	StrainX	436145	435605	2574507	52	CDS	LGG_02512	complement	LGG_02512	33	basechange	G->A	ccg	cca	30	83	P->P	11	3	11	3	silent	Conserved protein
161	79	PS16	FM179322_bb	ReferenceStrain	StrainX	436132	435592	2574520	52	CDS	LGG_02511	complement	LGG_02511	255	basechange	T->C	ggt	gct	30	82	G->A	84	3	83	2	aa change	Conserved protein
219	21	PS16	FM179322_bb	ReferenceStrain	StrainX	436132	435592	2574520	52	CDS	LGG_02512	complement	LGG_02512	46	basechange	T->C	ttt	ctt	30	82	F->L	16	1	16	1	aa change	Conserved protein
228	12	PS16	FM179322_bb	ReferenceStrain	StrainX	349850	349399	2660713	41.7	CDS	LGG_02601	forward	ppx	1070	basechange	G->A	ggc	gac	30	83	G->D	357	2	357	2	aa change	Exopolyphosphatase
								2660713	C	T	755675	|	3939	349399	|	1	-1	gi|258506995|ref|NC_013198.1| PS16_contigs_Nremov
229	11	PS16	FM179322_bb	ReferenceStrain	StrainX	345906	345460	2664652	41.3	CDS	LGG_02605	forward	dinF	1347	basechange	G->A	gaa	aaa	30	83	E->K	450	1	450	1	aa change	Na-driven multidrug efflux pump
								2664652	C	T	751736	|	3939	345460	|	1	-1	gi|258506995|ref|NC_013198.1| PS16_contigs_Nremov
								2700471	A	G	715917	|	35819	309641	|	1	-1	gi|258506995|ref|NC_013198.1| PS16_contigs_Nremov
230	10	PS16	FM179322_bb	ReferenceStrain	StrainX	263067	262700	2747412	31.4	CDS	LGG_02685	forward	fucI	1727	basechange	G->A	acg	aca	30	83	T->T	576	3	576	3	silent	L-fucose isomerase
								2747412	C	T	2748841	|	7664	196017	|	1	-1	gi|258506995|ref|NC_013198.1| PS16_contigs_Nremov
231	9	PS16	FM179322_bb	ReferenceStrain	StrainX	235852	235507	2774605	28.1	CDS	LGG_02711	forward	LGG_02711	672	basechange	C->T	ttc	ttt	30	83	F->F	224	3	224	3	silent	Conserved membrane protein
								2774605	G	A	2292096	|	3169	235507	|	1	1	gi|258506995|ref|NC_013198.1| PS16_contigs_Nremov
232	8	PS16	FM179322_bb	ReferenceStrain	StrainX	232682	232338	2777774	27.8	CDS	LGG_02715	forward	LGG_02715	536	basechange	G->A	gag	gaa	30	83	E->E	179	3	179	3	silent	Transcriptional antiterminator
								2777774	C	T	2295265	|	3169	232338	|	1	1	gi|258506995|ref|NC_013198.1| PS16_contigs_Nremov
								2787936	C	A	2305427	|	1897	222176	|	1	1	gi|258506995|ref|NC_013198.1| PS16_contigs_Nremov
233	7	PS16	FM179322_bb	ReferenceStrain	StrainX	189423	189129	2820983	22.6	CDS	LGG_02756	forward	fba	406	basechange	G->A	ggg	gag	30	83	G->E	136	2	136	2	aa change	Fructose-bisphosphate aldolase
								2820983	C	T	1089952	|	6820	189129	|	1	-1	gi|258506995|ref|NC_013198.1| PS16_contigs_Nremov
234	6	PS16	FM179322_bb	ReferenceStrain	StrainX	127279	127047	2883065	15.2	CDS	LGG_02817	complement	argG	203	basechange	C->T	gcc	gct	30	83	A->A	68	3	68	3	silent	Argininosuccinate synthase
								2883065	C	T	1027870	|	7929	127047	|	1	-1	gi|258506995|ref|NC_013198.1| PS16_contigs_Nremov
235	5	PS16	FM179322_bb	ReferenceStrain	StrainX	119335	119118	2890994	14.2	Figr	IGR_LGG_02826_LGG_02825	forward		89	basechange	C->T			30	83	/->/	0	0	0	0	unknown			Intergenic between LGG_02826 and wecD
								2890994	G	A	1019941	|	198	119118	|	1	-1	gi|258506995|ref|NC_013198.1| PS16_contigs_Nremov
236	4	PS16	FM179322_bb	ReferenceStrain	StrainX	110726	110517	2899595	13.2	CDS	LGG_02837	forward	manC	337	basechange	C->T	acc	atc	30	83	T->I	113	2	113	2	aa change	PTS system, mannose-specific IIC component
								2899595	G	A	1011340	|	5724	110517	|	1	-1	gi|258506995|ref|NC_013198.1| PS16_contigs_Nremov
237	3	PS16	FM179322_bb	ReferenceStrain	StrainX	104995	104793	2905319	12.5	CDS	LGG_02842	forward	LGG_02842	130	basechange	C->T	aca	ata	30	83	T->I	44	2	44	2	aa change	Transcriptional regulator, xre family
								2905319	G	A	1005616	|	5724	104793	|	1	-1	gi|258506995|ref|NC_013198.1| PS16_contigs_Nremov
238	2	PS16	FM179322_bb	ReferenceStrain	StrainX	79310	79139	2930973	9.5	CDS	LGG_02868	complement	LGG_02868	1786	basechange	G->A	tgg	tag	30	83	W->*	596	2	596	2	aa change / creates new stop codon :: untranslated, protein ended earlier	Membrane associated transglutaminase-like enzyme
								2930973	G	A	979962	|	2444	79139	|	1	-1	gi|258506995|ref|NC_013198.1| PS16_contigs_Nremov
239	1	PS16	FM179322_bb	ReferenceStrain	StrainX	33001	32917	2977195	3.9	CDS	LGG_02918	complement	LGG_02918	916	basechange	G->A	gga	gaa	30	83	G->E	306	2	306	2	aa change	Transcriptional regulator
								2977195	G	A	1463406	|	7249	32917	|	1	-1	gi|258506995|ref|NC_013198.1| PS16_contigs_Nremov
								2984444	C	T	1456157	|	304	25668	|	1	-1	gi|258506995|ref|NC_013198.1| PS16_contigs_Nremov
								2984748	A	G	1455853	|	304	25364	|	1	-1	gi|258506995|ref|NC_013198.1| PS16_contigs_Nremov
17	223	PS16	FM179322_bb	ReferenceStrain	StrainX	1882571	1880554:1880555	#VALUE!	224.7	CDS	LGG_01130	complement	LGG_01130	327	insertion	*->T	ggt	rgt	30	83	G->S	106	2	107	3	frameshift	Phage-related protein
18	222	PS16	FM179322_bb	ReferenceStrain	StrainX	1882575	1880557:1880558	#VALUE!	224.7	CDS	LGG_01130	complement	LGG_01130	323	insertion	*->A	aac	aac	30	83	N->N	105	2	106	2	frameshift	Phage-related protein
19	221	PS16	FM179322_bb	ReferenceStrain	StrainX	1882579	1880560:1880561	#VALUE!	224.7	CDS	LGG_01130	complement	LGG_01130	319	insertion	*->T	gcc	tca	30	82	A->S	104	2	105	1	frameshift	Phage-related protein
21	219	PS16	FM179322_bb	ReferenceStrain	StrainX	1882588	1880568:1880569	#VALUE!	224.7	CDS	LGG_01130	complement	LGG_01130	310	insertion	*->C	aaa	kca	30	83	K->A	102	0	102	2	frameshift	Phage-related protein
22	218	PS16	FM179322_bb	ReferenceStrain	StrainX	1882597	1880576:1880577	#VALUE!	224.7	CDS	LGG_01130	complement	LGG_01130	301	insertion	*->A	agc	aag	30	82	S->K	99	1	99	2	frameshift	Phage-related protein
27	213	PS16	FM179322_bb	ReferenceStrain	StrainX	1566115	1564306:1564307	#VALUE!	186.9	CDS	LGG_01441	forward	hisB	114	insertion	*->T	acc	atr	30	83	T->I	31	1	35	2	frameshift	Imidazoleglycerol-phosphate dehydratase
28	212	PS16	FM179322_bb	ReferenceStrain	StrainX	1566113	1564305:1564306	#VALUE!	186.9	CDS	LGG_01441	forward	hisB	112	insertion	*->G	acc	ttg	30	82	T->L	31	0	34	3	frameshift	Imidazoleglycerol-phosphate dehydratase
29	211	PS16	FM179322_bb	ReferenceStrain	StrainX	1566111	1564304:1564305	#VALUE!	186.9	CDS	LGG_01441	forward	hisB	110	insertion	*->T	gat	ttg	30	83	D->L	30	2	34	1	frameshift	Imidazoleglycerol-phosphate dehydratase
30	210	PS16	FM179322_bb	ReferenceStrain	StrainX	1566107	1564301:1564302	#VALUE!	186.9	CDS	LGG_01441	forward	hisB	106	insertion	*->G	att	ytg	30	82	I->L	29	2	32	3	frameshift	Imidazoleglycerol-phosphate dehydratase
31	209	PS16	FM179322_bb	ReferenceStrain	StrainX	1566103	1564299:1564300	#VALUE!	186.9	CDS	LGG_01441	forward	hisB	102	insertion	*->T	att	gta	30	83	I->V	29	0	31	2	frameshift	Imidazoleglycerol-phosphate dehydratase
33	207	PS16	FM179322_bb	ReferenceStrain	StrainX	1566101	1564298:1564299	#VALUE!	186.9	CDS	LGG_01441	forward	hisB	100	insertion	*->G	gat	rmg	30	83	D->K	28	2	30	3	frameshift	Imidazoleglycerol-phosphate dehydratase
35	205	PS16	FM179322_bb	ReferenceStrain	StrainX	1566097	1564295:1564296	#VALUE!	186.9	CDS	LGG_01441	forward	hisB	96	insertion	*->A	att	aaa	30	83	I->K	27	2	29	2	frameshift	Imidazoleglycerol-phosphate dehydratase
37	203	PS16	FM179322_bb	ReferenceStrain	StrainX	1566094	1564293:1564294	#VALUE!	186.9	CDS	LGG_01441	forward	hisB	93	insertion	*->G	att	wgm	30	83	I->R	27	0	28	2	frameshift	Imidazoleglycerol-phosphate dehydratase
41	199	PS16	FM179322_bb	ReferenceStrain	StrainX	1566076	1564280:1564281	#VALUE!	186.9	CDS	LGG_01441	forward	hisB	75	insertion	*->T	gac	tky	30	83	D->C	22	2	23	1	frameshift	Imidazoleglycerol-phosphate dehydratase
42	198	PS16	FM179322_bb	ReferenceStrain	StrainX	1566075	1564280:1564281	#VALUE!	186.9	CDS	LGG_01441	forward	hisB	74	insertion	*->T	gac	amt	30	83	D->N	22	2	22	3	frameshift	Imidazoleglycerol-phosphate dehydratase
58	182	PS16	FM179322_bb	ReferenceStrain	StrainX	1138526	1137040:1137041	#VALUE!	135.8	CDS	LGG_01843	forward	LGG_01843	743	insertion	*->A	cgg	agg	30	83	R->R	245	1	246	1	frameshift :: untranslated, protein ended earlier	Putative protein without homology
63	177	PS16	FM179322_bb	ReferenceStrain	StrainX	1138465	1136980:1136981	#VALUE!	135.8	CDS	LGG_01843	forward	LGG_01843	682	insertion	*->T	aaa	taa	30	81	K->*	225	1	226	1	frameshift / creates new stop codon :: untranslated, protein ended earlier	Putative protein without homology
64	176	PS16	FM179322_bb	ReferenceStrain	StrainX	1138462	1136978:1136979	#VALUE!	135.8	CDS	LGG_01843	forward	LGG_01843	679	insertion	*->C	cat	cya	30	78	H->P	224	2	225	1	frameshift :: untranslated, protein ended earlier	Putative protein without homology
71	169	PS16	FM179322_bb	ReferenceStrain	StrainX	1137796	1136320:1136321	#VALUE!	135.8	CDS	LGG_01843	forward	LGG_01843	13	insertion	*->A	cgg	cag	30	83	R->Q	5	1	5	2	frameshift	Putative protein without homology
80	160	PS16	FM179322_bb	ReferenceStrain	StrainX	1137739	1136264:1136265	#VALUE!	135.7	Figr	IGR_LGG_01844_LGG_01843	forward		59	insertion	*->G			30	83	/->/	0	0	0	0	unknown			Intergenic between LGG_01844 and LGG_01843
83	157	PS16	FM179322_bb	ReferenceStrain	StrainX	1137734	1136260:1136261	#VALUE!	135.7	Figr	IGR_LGG_01844_LGG_01843	forward		54	insertion	*->A			30	83	/->/	0	0	0	0	unknown			Intergenic between LGG_01844 and LGG_01843
86	154	PS16	FM179322_bb	ReferenceStrain	StrainX	1137728	1136255:1136256	#VALUE!	135.7	Figr	IGR_LGG_01844_LGG_01843	forward		48	insertion	*->C			30	83	/->/	0	0	0	0	unknown			Intergenic between LGG_01844 and LGG_01843
100	140	PS16	FM179322_bb	ReferenceStrain	StrainX	862824	861579:861580	#VALUE!	102.9	CDS	LGG_02089	forward	LGG_02089	523	insertion	*->T	tgg	wgt	30	83	W->S	169	2	172	3	frameshift	Conserved protein
102	138	PS16	FM179322_bb	ReferenceStrain	StrainX	862818	861575:861576	#VALUE!	102.9	CDS	LGG_02089	forward	LGG_02089	517	insertion	*->A	aag	aac	30	83	K->N	168	1	171	1	frameshift	Conserved protein
103	137	PS16	FM179322_bb	ReferenceStrain	StrainX	862814	861573:861574	#VALUE!	102.9	CDS	LGG_02089	forward	LGG_02089	513	insertion	*->T	gcc	tsa	30	83	A->S	167	2	170	1	frameshift	Conserved protein
104	136	PS16	FM179322_bb	ReferenceStrain	StrainX	862807	861568:861569	#VALUE!	102.9	CDS	LGG_02089	forward	LGG_02089	506	insertion	*->A	agt	awg	30	83	S->K	166	0	168	1	frameshift	Conserved protein
105	135	PS16	FM179322_bb	ReferenceStrain	StrainX	862806	861568:861569	#VALUE!	102.9	CDS	LGG_02089	forward	LGG_02089	505	insertion	*->A	agt	yca	30	83	S->P	166	0	167	3	frameshift	Conserved protein
106	134	PS16	FM179322_bb	ReferenceStrain	StrainX	862800	861565:861566	#VALUE!	102.9	CDS	LGG_02089	forward	LGG_02089	499	insertion	*->A	atc	akk	30	82	I->R	165	0	166	1	frameshift	Conserved protein
107	133	PS16	FM179322_bb	ReferenceStrain	StrainX	862799	861565:861566	#VALUE!	102.9	CDS	LGG_02089	forward	LGG_02089	498	insertion	*->C	atc	atc	30	83	I->I	165	0	165	3	frameshift	Conserved protein
108	132	PS16	FM179322_bb	ReferenceStrain	StrainX	862798	861565:861566	#VALUE!	102.9	CDS	LGG_02089	forward	LGG_02089	497	insertion	*->T	atc	atc	30	83	I->I	165	0	165	2	frameshift	Conserved protein
109	131	PS16	FM179322_bb	ReferenceStrain	StrainX	862797	861565:861566	#VALUE!	102.9	CDS	LGG_02089	forward	LGG_02089	496	insertion	*->A	atc	atc	30	83	I->I	165	0	165	1	frameshift	Conserved protein
126	114	PS16	FM179322_bb	ReferenceStrain	StrainX	848340	847175:847176	#VALUE!	101.2	CDS	LGG_02097	forward	LGG_02097	2626	insertion	*->T	aac	tyt	30	83	N->S	864	2	867	1	frameshift	Adenine-specific methyltransferase, Type II restriction enzyme
127	113	PS16	FM179322_bb	ReferenceStrain	StrainX	848339	847175:847176	#VALUE!	101.2	CDS	LGG_02097	forward	LGG_02097	2625	insertion	*->G	aac	aag	30	83	N->K	864	2	866	3	frameshift	Adenine-specific methyltransferase, Type II restriction enzyme
140	100	PS16	FM179322_bb	ReferenceStrain	StrainX	848298	847145:847146	#VALUE!	101.2	CDS	LGG_02097	forward	LGG_02097	2584	insertion	*->G	gtt	gmt	30	82	V->D	854	2	858	1	frameshift	Adenine-specific methyltransferase, Type II restriction enzyme
142	98	PS16	FM179322_bb	ReferenceStrain	StrainX	848295	847143:847144	#VALUE!	101.2	CDS	LGG_02097	forward	LGG_02097	2581	insertion	*->A	gtt	aat	30	83	V->N	854	0	857	1	frameshift	Adenine-specific methyltransferase, Type II restriction enzyme
143	97	PS16	FM179322_bb	ReferenceStrain	StrainX	848294	847143:847144	#VALUE!	101.2	CDS	LGG_02097	forward	LGG_02097	2580	insertion	*->A	gtt	aga	30	83	V->R	854	0	856	3	frameshift	Adenine-specific methyltransferase, Type II restriction enzyme
144	96	PS16	FM179322_bb	ReferenceStrain	StrainX	848293	847143:847144	#VALUE!	101.2	CDS	LGG_02097	forward	LGG_02097	2579	insertion	*->G	gtt	aga	30	82	V->R	854	0	856	2	frameshift	Adenine-specific methyltransferase, Type II restriction enzyme
145	95	PS16	FM179322_bb	ReferenceStrain	StrainX	848292	847143:847144	#VALUE!	101.2	CDS	LGG_02097	forward	LGG_02097	2578	insertion	*->A	gtt	aga	30	82	V->R	854	0	856	1	frameshift	Adenine-specific methyltransferase, Type II restriction enzyme
146	94	PS16	FM179322_bb	ReferenceStrain	StrainX	848291	847143:847144	#VALUE!	101.2	CDS	LGG_02097	forward	LGG_02097	2577	insertion	*->G	gtt	acg	30	82	V->T	854	0	855	3	frameshift	Adenine-specific methyltransferase, Type II restriction enzyme
147	93	PS16	FM179322_bb	ReferenceStrain	StrainX	848287	847141:847142	#VALUE!	101.2	CDS	LGG_02097	forward	LGG_02097	2573	insertion	*->T	gac	gtw	30	82	D->V	853	1	854	2	frameshift	Adenine-specific methyltransferase, Type II restriction enzyme
148	92	PS16	FM179322_bb	ReferenceStrain	StrainX	848284	847139:847140	#VALUE!	101.2	CDS	LGG_02097	forward	LGG_02097	2570	insertion	*->A	gtt	ray	30	83	V->N	852	2	853	2	frameshift	Adenine-specific methyltransferase, Type II restriction enzyme
150	90	PS16	FM179322_bb	ReferenceStrain	StrainX	744631	743693:743694	#VALUE!	88.8	Figr	IGR_LGG_02201_LGG_02200	forward		1169	insertion	*->G			30	82	/->/	0	0	0	0	unknown			Intergenic between LGG_02201 and LGG_02200
151	89	PS16	FM179322_bb	ReferenceStrain	StrainX	744628	743691:743692	#VALUE!	88.8	Figr	IGR_LGG_02201_LGG_02200	forward		1166	insertion	*->T			30	82	/->/	0	0	0	0	unknown			Intergenic between LGG_02201 and LGG_02200
154	86	PS16	FM179322_bb	ReferenceStrain	StrainX	744617	743683:743684	#VALUE!	88.8	Figr	IGR_LGG_02201_LGG_02200	forward		1155	insertion	*->G			30	82	/->/	0	0	0	0	unknown			Intergenic between LGG_02201 and LGG_02200
168	72	PS16	FM179322_bb	ReferenceStrain	StrainX	436170	435629:435630	#VALUE!	52	CDS	LGG_02511	complement	LGG_02511	217	insertion	*->A	agt	agt	30	83	S->S	72	1	71	1	frameshift	Conserved protein
178	62	PS16	FM179322_bb	ReferenceStrain	StrainX	436195	435653:435654	#VALUE!	52	CDS	LGG_02511	complement	LGG_02511	192	insertion	*->C	taa	caa	30	71	*->Q	64	1	63	1	frameshift / destroys stop codon	Conserved protein
184	56	PS16	FM179322_bb	ReferenceStrain	StrainX	436217	435674:435675	#VALUE!	52	CDS	LGG_02511	complement	LGG_02511	170	insertion	*->G	acc	arg	30	0	T->K	57	1	55	3	frameshift	Conserved protein
195	45	PS16	FM179322_bb	ReferenceStrain	StrainX	436245	435701:435702	#VALUE!	52.1	CDS	LGG_02511	complement	LGG_02511	142	insertion	*->C	gtt	act	30	76	V->T	48	1	48	2	frameshift	Conserved protein
226	14	PS16	FM179322_bb	ReferenceStrain	StrainX	436170	435629:435630	#VALUE!	52	CDS	LGG_02512	complement	LGG_02512	8	insertion	*->A	aag	aaa	30	83	K->K	3	2	3	3	frameshift	Conserved protein

## Sheet: PS17
/Volumes	/Bac	kUp/L	GG_mutants	/	GG_NC_0131	98.fasta	/V	olu	mes	/BackUp/LGG_mutants/ten_plus/Nucmer/PS17_contigs_Nremov.fasta									Nbr	Nbr2	Strain	# Contig	Reference strain	Mutant strain	Internal contig pos	Position in reference	pos ref - insertion extras	3010112 - pos ref	Map pos in reference	FType	Locus	Direction	Gene name	Distance of SNP	DNA effect	Nucleotide change	Codon in reference	Codon in mutant	Quality reference	Quality mutant	AA change	AA position reference	Codon position reference	AA position mutant	Codon position mutant	Effect of mutation on protein	Product	Function	Note
NUCMER																			1	255	PS17	FM179322_bb	ReferenceStrain	StrainX	2939879	2936982	2936982	73130	350.9	CDS	LGG_00065	forward	aes	197	basechange	G->A	ttg	tta	30	83	L->L	66	3	66	3	silent	Alpha/beta hydrolase fold-3
																			2	254	PS17	FM179322_bb	ReferenceStrain	StrainX	2874223	2871430	2871430	138682	343.1	Figr	IGR_LGG_00129_LGG_00128	forward		101	basechange	C->T			30	83	/->/	0	0	0	0	unknown			Intergenic between LGG_00129 and LGG_00128
[P1]	[S	UB]	[P2]	|	[BUFF]	[DIST]	|	[F	RM]	[TAGS]									3	253	PS17	FM179322_bb	ReferenceStrain	StrainX	2825772	2823038	2823038	187074	337.3	CDS	LGG_00176	forward	LGG_00176	716	basechange	C->T	tcg	ttg	30	83	S->L	239	2	239	2	aa change	Conserved membrane protein
========	====	=====	==========	=	==========	========	===	===	===	============									4	252	PS17	FM179322_bb	ReferenceStrain	StrainX	2801418	2798717	2798717	211395	334.4	CDS	LGG_00199	forward	LGG_00199	32	basechange	G->A	acg	aca	30	83	T->T	11	3	11	3	silent	Conserved protein
73130	C	T	981063	|	46244	73130	|	1	1	gi|258506995|ref|NC_013198.1| PS17_contigs_Nremov									5	251	PS17	FM179322_bb	ReferenceStrain	StrainX	2800551	2797850	2797850	212262	334.3	CDS	LGG_00200	complement	xfp	585	basechange	C->T	cca	tca	30	83	P->S	196	1	196	1	aa change	Phosphoketolase
138682	G	A	1046514	|	18509	138682	|	1	1	gi|258506995|ref|NC_013198.1| PS17_contigs_Nremov									6	250	PS17	FM179322_bb	ReferenceStrain	StrainX	2790506	2787814	2787814	222298	333.1	CDS	LGG_00209	forward	LGG_00209	1132	basechange	G->A	ggt	agt	30	83	G->S	378	1	378	1	aa change	ABC transporter, ATPase and permease component
187074	G	A	1866334	|	19186	187074	|	1	1	gi|258506995|ref|NC_013198.1| PS17_contigs_Nremov									7	249	PS17	FM179322_bb	ReferenceStrain	StrainX	2712943	2710355	2710355	299757	323.8	Figr	IGR_LGG_00294_LGG_00293	forward		264	basechange	G->A			30	83	/->/	0	0	0	0	unknown			Intergenic between glcR and LGG_00293
211395	C	T	1890655	|	867	211395	|	1	1	gi|258506995|ref|NC_013198.1| PS17_contigs_Nremov									8	248	PS17	FM179322_bb	ReferenceStrain	StrainX	2688718	2686164	2686164	323948	320.9	CDS	LGG_00322	complement	deoB	498	basechange	C->T	cag	tag	30	83	Q->*	167	1	167	1	aa change / creates new stop codon :: untranslated, protein ended earlier	Phosphopentomutase
212262	C	T	1891522	|	867	212262	|	1	1	gi|258506995|ref|NC_013198.1| PS17_contigs_Nremov									9	247	PS17	FM179322_bb	ReferenceStrain	StrainX	2578780	2576323	2576323	433789	307.8	CDS	LGG_00431	complement	cbiQ	480	basechange	G->A	gca	aca	30	83	A->T	161	1	161	1	aa change	Cobalt transport protein cbiQ
222298	C	T	1901558	|	10036	222298	|	1	1	gi|258506995|ref|NC_013198.1| PS17_contigs_Nremov									10	246	PS17	FM179322_bb	ReferenceStrain	StrainX	2565776	2563325	2563325	446787	306.3	CDS	LGG_00444	forward	spaC	1653	basechange	C->T	cct	tct	30	83	P->S	552	1	552	1	aa change	Pilus specific protein, ancillary protein involved in mucus-adhesion, contains von Willebrand factor (VWF) domain
323948	C	T	2570734	|	11392	323948	|	1	-1	gi|258506995|ref|NC_013198.1| PS17_contigs_Nremov									11	245	PS17	FM179322_bb	ReferenceStrain	StrainX	2501200	2498821	2498821	511291	298.6	CDS	LGG_00501	complement	LGG_00501	693	basechange	G->A	ctg	cta	30	83	L->L	231	3	231	3	silent	Choloylglycine hydrolase
433789	G	A	2630775	|	12998	313152	|	1	-1	gi|258506995|ref|NC_013198.1| PS17_contigs_Nremov									12	244	PS17	FM179322_bb	ReferenceStrain	StrainX	2396897	2394629	2394629	615483	286.1	CDS	LGG_00603	complement	treB	1265	basechange	T->C	ctg	ccg	30	83	L->P	422	2	422	2	aa change	PTS system, beta-glucoside-specific IIABC component
446787	G	A	2617777	|	1819	326150	|	1	-1	gi|258506995|ref|NC_013198.1| PS17_contigs_Nremov									13	243	PS17	FM179322_bb	ReferenceStrain	StrainX	2324992	2322771	2322771	687341	277.5	Figr	IGR_LGG_00675_LGG_00674	forward		181	basechange	C->T			30	83	/->/	0	0	0	0	unknown			Intergenic between hsp1 and LGG_00674
511291	G	A	2828564	|	2276	115363	|	1	1	gi|258506995|ref|NC_013198.1| PS17_contigs_Nremov									14	242	PS17	FM179322_bb	ReferenceStrain	StrainX	2181890	2179774	2179774	830338	260.4	Figr	IGR_LGG_02969_LGG_00822	forward		19	basechange	C->T			30	83	/->/	0	0	0	0	unknown			Intergenic between tRNA-Cys and LGG_00822
615483	T	C	752379	|	14496	615483	|	1	-1	gi|258506995|ref|NC_013198.1| PS17_contigs_Nremov									15	241	PS17	FM179322_bb	ReferenceStrain	StrainX	1752630	1750922	1750922	1259190	209.2	Figr	IGR_LGG_01261_LGG_01260	forward		336	basechange	C->T			30	83	/->/	0	0	0	0	unknown			Intergenic between valS and rex
687341	G	A	680521	|	12199	680521	|	1	-1	gi|258506995|ref|NC_013198.1| PS17_contigs_Nremov									16	240	PS17	FM179322_bb	ReferenceStrain	StrainX	1749426	1747729	1747729	1262383	208.8	Figr	IGR_LGG_01262_LGG_01261	forward		64	basechange	C->T			30	83	/->/	0	0	0	0	unknown			Intergenic between folC and valS
699540	A	G	668322	|	12199	668322	|	1	-1	gi|258506995|ref|NC_013198.1| PS17_contigs_Nremov									17	239	PS17	FM179322_bb	ReferenceStrain	StrainX	1650125	1648505	1648505	1361607	197	CDS	LGG_01362	complement	obg	195	basechange	G->A	gat	aat	30	83	D->N	66	1	66	1	aa change	GTP-binding protein
749715	T	C	618147	|	50175	618147	|	1	-1	gi|258506995|ref|NC_013198.1| PS17_contigs_Nremov									18	238	PS17	FM179322_bb	ReferenceStrain	StrainX	1601034	1599435	1599435	1410677	191.1	CDS	LGG_01409	complement	rnhB	566	basechange	C->T	gcg	gtg	30	83	A->V	189	2	189	2	aa change	Ribonuclease HII
830338	G	A	2799271	|	1306	144656	|	1	-1	gi|258506995|ref|NC_013198.1| PS17_contigs_Nremov									19	237	PS17	FM179322_bb	ReferenceStrain	StrainX	1522867	1521331	1521331	1488781	181.8	Figr	IGR_LGG_01483_LGG_01482	forward		277	basechange	C->T			30	83	/->/	0	0	0	0	unknown			Intergenic between LGG_01483 and ypsC
1259190	G	A	274366	|	3193	274366	|	1	-1	gi|258506995|ref|NC_013198.1| PS17_contigs_Nremov									20	236	PS17	FM179322_bb	ReferenceStrain	StrainX	1441285	1439805	1439805	1570307	172	Figr	IGR_LGG_01555_LGG_01554	forward		489	basechange	G->A			30	83	/->/	0	0	0	0	unknown			Intergenic between yqeY and phoH
1262383	G	A	271173	|	3193	271173	|	1	-1	gi|258506995|ref|NC_013198.1| PS17_contigs_Nremov									21	235	PS17	FM179322_bb	ReferenceStrain	StrainX	1348464	1347033	1347033	1663079	160.9	CDS	LGG_01634	forward	mdlB	149	basechange	G->A	atg	ata	30	83	M->I	50	3	50	3	aa change	ABC transporter, multidrug/protein/lipid transporter ATP-binding and permease protein
1361607	G	A	171949	|	49070	171949	|	1	-1	gi|258506995|ref|NC_013198.1| PS17_contigs_Nremov									22	234	PS17	FM179322_bb	ReferenceStrain	StrainX	1138355	1137054	1137054	1873058	135.9	CDS	LGG_01843	forward	LGG_01843	755	basechange	T->C	cct	caa	30	83	P->Q	249	3	250	1	aa change :: untranslated, protein ended earlier	Putative protein without homology
1410677	C	T	122879	|	49070	122879	|	1	-1	gi|258506995|ref|NC_013198.1| PS17_contigs_Nremov									23	233	PS17	FM179322_bb	ReferenceStrain	StrainX	1138350	1137049	1137049	1873063	135.9	CDS	LGG_01843	forward	LGG_01843	750	deletion	C->*	ccg	cac	30	83	P->H	248	1	248	2	frameshift :: untranslated, protein ended earlier	Putative protein without homology
1488781	G	A	44775	|	44775	44775	|	1	-1	gi|258506995|ref|NC_013198.1| PS17_contigs_Nremov									24	232	PS17	FM179322_bb	ReferenceStrain	StrainX	1138341	1137040:1137041	1137040	1873072	135.9	CDS	LGG_01843	forward	LGG_01843	741	insertion	*->A	cgg	cca	30	83	R->P	245	1	245	3	frameshift :: untranslated, protein ended earlier	Putative protein without homology
1570307	C	T	2493789	|	200	450138	|	1	-1	gi|258506995|ref|NC_013198.1| PS17_contigs_Nremov									25	231	PS17	FM179322_bb	ReferenceStrain	StrainX	1138334	1137034	1137034	1873078	135.9	CDS	LGG_01843	forward	LGG_01843	734	deletion	A->*	aaa	cca	30	83	K->P	243	1	243	2	frameshift :: untranslated, protein ended earlier	Putative protein without homology
1663079	C	T	1777738	|	7802	1166189	|	1	1	gi|258506995|ref|NC_013198.1| PS17_contigs_Nremov									26	230	PS17	FM179322_bb	ReferenceStrain	StrainX	1138323	1137023	1137023	1873089	135.8	CDS	LGG_01843	forward	LGG_01843	723	basechange	C->T	gcc	tcg	30	83	A->S	239	2	240	1	aa change :: untranslated, protein ended earlier	Putative protein without homology
1805117	C	T	1366953	|	21462	1204995	|	1	-1	gi|258506995|ref|NC_013198.1| PS17_contigs_Nremov									27	229	PS17	FM179322_bb	ReferenceStrain	StrainX	1138321	1137021	1137021	1873091	135.8	CDS	LGG_01843	forward	LGG_01843	721	basechange	A->G	tca	tgg	30	83	S->W	238	3	239	2	aa change :: untranslated, protein ended earlier	Putative protein without homology
1877254	T	C	1295997	|	89	1132858	|	1	-1	gi|258506995|ref|NC_013198.1| PS17_contigs_Nremov									28	228	PS17	FM179322_bb	ReferenceStrain	StrainX	1138320	1137020	1137020	1873092	135.8	CDS	LGG_01843	forward	LGG_01843	720	basechange	C->T	tca	tgg	30	83	S->W	238	2	239	1	aa change :: untranslated, protein ended earlier	Putative protein without homology
1883242	C	A	2343972	|	4484	599955	|	1	1	gi|258506995|ref|NC_013198.1| PS17_contigs_Nremov									29	227	PS17	FM179322_bb	ReferenceStrain	StrainX	1138280	1136980:1136981	1136980	1873132	135.8	CDS	LGG_01843	forward	LGG_01843	680	insertion	*->T	aaa	yat	30	83	K->H	225	1	225	3	frameshift :: untranslated, protein ended earlier	Putative protein without homology
1938609	A	G	1982469	|	7627	961458	|	1	-1	gi|258506995|ref|NC_013198.1| PS17_contigs_Nremov									30	226	PS17	FM179322_bb	ReferenceStrain	StrainX	1138277	1136978:1136979	1136978	1873134	135.8	CDS	LGG_01843	forward	LGG_01843	677	insertion	*->C	cat	cac	30	82	H->H	224	2	224	3	frameshift :: untranslated, protein ended earlier	Putative protein without homology
2085912	G	A	2854623	|	1040	89304	|	1	-1	gi|258506995|ref|NC_013198.1| PS17_contigs_Nremov									31	225	PS17	FM179322_bb	ReferenceStrain	StrainX	1138263	1136966	1136966	1873146	135.8	CDS	LGG_01843	forward	LGG_01843	663	basechange	C->T	tcg	ctg	30	83	S->L	220	2	220	2	aa change :: untranslated, protein ended earlier	Putative protein without homology
2352641	A	G	377004	|	255	377004	|	1	1	gi|258506995|ref|NC_013198.1| PS17_contigs_Nremov									32	224	PS17	FM179322_bb	ReferenceStrain	StrainX	1138262	1136965	1136965	1873147	135.8	CDS	LGG_01843	forward	LGG_01843	662	basechange	T->C	tcg	ctg	30	83	S->L	220	1	220	1	aa change :: untranslated, protein ended earlier	Putative protein without homology
2352896	C	G	377259	|	3	377259	|	1	1	gi|258506995|ref|NC_013198.1| PS17_contigs_Nremov									33	223	PS17	FM179322_bb	ReferenceStrain	StrainX	1138261	1136964	1136964	1873148	135.8	CDS	LGG_01843	forward	LGG_01843	661	basechange	G->T	gcg	cgt	30	83	A->R	219	3	219	3	aa change :: untranslated, protein ended earlier	Putative protein without homology
2352899	A	C	377262	|	3	377262	|	1	1	gi|258506995|ref|NC_013198.1| PS17_contigs_Nremov									34	222	PS17	FM179322_bb	ReferenceStrain	StrainX	1138260	1136963	1136963	1873149	135.8	CDS	LGG_01843	forward	LGG_01843	660	basechange	C->G	gcg	cgt	30	83	A->R	219	2	219	2	aa change :: untranslated, protein ended earlier	Putative protein without homology
2352902	A	G	377265	|	3	377265	|	1	1	gi|258506995|ref|NC_013198.1| PS17_contigs_Nremov									35	221	PS17	FM179322_bb	ReferenceStrain	StrainX	1138259	1136962:1136963	1136962	1873150	135.8	CDS	LGG_01843	forward	LGG_01843	659	insertion	*->C	gcg	cgt	30	83	A->R	219	1	219	1	frameshift :: untranslated, protein ended earlier	Putative protein without homology
2352905	A	G	377268	|	3	377268	|	1	1	gi|258506995|ref|NC_013198.1| PS17_contigs_Nremov									36	220	PS17	FM179322_bb	ReferenceStrain	StrainX	1137680	1136387	1136387	1873725	135.8	CDS	LGG_01843	forward	LGG_01843	80	basechange	A->T	gat	ttc	30	70	D->F	27	2	27	1	aa change	Putative protein without homology
2352965	A	T	377328	|	60	377328	|	1	1	gi|258506995|ref|NC_013198.1| PS17_contigs_Nremov									37	219	PS17	FM179322_bb	ReferenceStrain	StrainX	1137673	1136380	1136380	1873732	135.8	CDS	LGG_01843	forward	LGG_01843	73	basechange	A->T	aaa	cat	30	76	K->H	25	1	24	3	aa change	Putative protein without homology
2353382	G	A	377745	|	9	377745	|	1	1	gi|258506995|ref|NC_013198.1| PS17_contigs_Nremov									38	218	PS17	FM179322_bb	ReferenceStrain	StrainX	1137672	1136379	1136379	1873733	135.8	CDS	LGG_01843	forward	LGG_01843	72	basechange	G->A	ctg	cat	30	77	L->H	24	3	24	2	aa change	Putative protein without homology
2353391	C	T	377754	|	9	377754	|	1	1	gi|258506995|ref|NC_013198.1| PS17_contigs_Nremov									39	217	PS17	FM179322_bb	ReferenceStrain	StrainX	1137671	1136378	1136378	1873734	135.8	CDS	LGG_01843	forward	LGG_01843	71	deletion	T->*	ctg	cat	30	76	L->H	24	2	24	1	frameshift	Putative protein without homology
2372249	G	A	396612	|	872	396612	|	1	1	gi|258506995|ref|NC_013198.1| PS17_contigs_Nremov									40	216	PS17	FM179322_bb	ReferenceStrain	StrainX	1137653	1136360	1136360	1873752	135.8	CDS	LGG_01843	forward	LGG_01843	53	basechange	A->G	aac	agc	30	79	N->S	18	2	18	2	aa change	Putative protein without homology
2373121	T	C	397484	|	872	397484	|	1	1	gi|258506995|ref|NC_013198.1| PS17_contigs_Nremov									41	215	PS17	FM179322_bb	ReferenceStrain	StrainX	1137651	1136358	1136358	1873754	135.8	CDS	LGG_01843	forward	LGG_01843	51	basechange	G->A	ctg	cta	30	83	L->L	17	3	17	3	silent	Putative protein without homology
2534103	C	T	2399017	|	12660	476009	|	1	1	gi|258506995|ref|NC_013198.1| PS17_contigs_Nremov									42	214	PS17	FM179322_bb	ReferenceStrain	StrainX	1137648	1136355	1136355	1873757	135.8	CDS	LGG_01843	forward	LGG_01843	48	basechange	T->C	ctt	tcc	30	77	L->S	16	3	16	3	aa change	Putative protein without homology
2549175	C	T	2414089	|	15072	460937	|	1	1	gi|258506995|ref|NC_013198.1| PS17_contigs_Nremov									43	213	PS17	FM179322_bb	ReferenceStrain	StrainX	1137647	1136354	1136354	1873758	135.8	CDS	LGG_01843	forward	LGG_01843	47	basechange	T->C	ctt	tcc	30	72	L->S	16	2	16	2	aa change	Putative protein without homology
2638441	A	G	865450	|	10740	371671	|	1	-1	gi|258506995|ref|NC_013198.1| PS17_contigs_Nremov									44	212	PS17	FM179322_bb	ReferenceStrain	StrainX	1137646	1136353	1136353	1873759	135.8	CDS	LGG_01843	forward	LGG_01843	46	basechange	C->T	ctt	tcc	30	82	L->S	16	1	16	1	aa change	Putative protein without homology
2660713	C	T	843178	|	3939	349399	|	1	-1	gi|258506995|ref|NC_013198.1| PS17_contigs_Nremov									45	211	PS17	FM179322_bb	ReferenceStrain	StrainX	1137627	1136334	1136334	1873778	135.8	CDS	LGG_01843	forward	LGG_01843	27	basechange	G->A	ctg	cca	30	83	L->P	9	3	9	3	aa change	Putative protein without homology
2664652	C	T	839239	|	3939	345460	|	1	-1	gi|258506995|ref|NC_013198.1| PS17_contigs_Nremov									46	210	PS17	FM179322_bb	ReferenceStrain	StrainX	1137626	1136333	1136333	1873779	135.8	CDS	LGG_01843	forward	LGG_01843	26	basechange	T->C	ctg	cca	30	83	L->P	9	2	9	2	aa change	Putative protein without homology
2700524	T	G	803367	|	35872	309588	|	1	-1	gi|258506995|ref|NC_013198.1| PS17_contigs_Nremov									47	209	PS17	FM179322_bb	ReferenceStrain	StrainX	1137624	1136331	1136331	1873781	135.8	CDS	LGG_01843	forward	LGG_01843	24	basechange	T->C	cgt	cgc	30	83	R->R	8	3	8	3	silent	Putative protein without homology
2747412	C	T	2757991	|	7664	185936	|	1	-1	gi|258506995|ref|NC_013198.1| PS17_contigs_Nremov									48	208	PS17	FM179322_bb	ReferenceStrain	StrainX	1137613	1136320:1136321	1136320	1873792	135.8	CDS	LGG_01843	forward	LGG_01843	13	insertion	*->A	cgg	agg	30	83	R->R	5	1	5	1	frameshift	Putative protein without homology
2774605	G	A	2301236	|	3169	235507	|	1	1	gi|258506995|ref|NC_013198.1| PS17_contigs_Nremov									49	207	PS17	FM179322_bb	ReferenceStrain	StrainX	1137606	1136314	1136314	1873798	135.8	CDS	LGG_01843	forward	LGG_01843	6	deletion	A->*	aaa	aag	30	83	K->K	3	1	3	0	frameshift	Putative protein without homology
2777774	C	T	2304405	|	3169	232338	|	1	1	gi|258506995|ref|NC_013198.1| PS17_contigs_Nremov									50	206	PS17	FM179322_bb	ReferenceStrain	StrainX	1137595	1136303	1136303	1873809	135.8	Figr	IGR_LGG_01844_LGG_01843	forward		99	basechange	C->T			30	83	/->/	0	0	0	0	unknown			Intergenic between LGG_01844 and LGG_01843
2820983	C	T	1177455	|	6820	189129	|	1	-1	gi|258506995|ref|NC_013198.1| PS17_contigs_Nremov									51	205	PS17	FM179322_bb	ReferenceStrain	StrainX	1137593	1136301	1136301	1873811	135.8	Figr	IGR_LGG_01844_LGG_01843	forward		97	basechange	A->G			30	83	/->/	0	0	0	0	unknown			Intergenic between LGG_01844 and LGG_01843
2883065	C	T	1115373	|	7929	127047	|	1	-1	gi|258506995|ref|NC_013198.1| PS17_contigs_Nremov									52	204	PS17	FM179322_bb	ReferenceStrain	StrainX	1137592	1136300	1136300	1873812	135.8	Figr	IGR_LGG_01844_LGG_01843	forward		96	basechange	C->T			30	83	/->/	0	0	0	0	unknown			Intergenic between LGG_01844 and LGG_01843
2890994	G	A	1107444	|	198	119118	|	1	-1	gi|258506995|ref|NC_013198.1| PS17_contigs_Nremov									53	203	PS17	FM179322_bb	ReferenceStrain	StrainX	1137579	1136287	1136287	1873825	135.8	Figr	IGR_LGG_01844_LGG_01843	forward		83	basechange	C->A			30	83	/->/	0	0	0	0	unknown			Intergenic between LGG_01844 and LGG_01843
2899595	G	A	1098843	|	5724	110517	|	1	-1	gi|258506995|ref|NC_013198.1| PS17_contigs_Nremov									54	202	PS17	FM179322_bb	ReferenceStrain	StrainX	1137577	1136285	1136285	1873827	135.8	Figr	IGR_LGG_01844_LGG_01843	forward		81	basechange	T->G			30	83	/->/	0	0	0	0	unknown			Intergenic between LGG_01844 and LGG_01843
2905319	G	A	1093119	|	5724	104793	|	1	-1	gi|258506995|ref|NC_013198.1| PS17_contigs_Nremov									55	201	PS17	FM179322_bb	ReferenceStrain	StrainX	1137573	1136282	1136282	1873830	135.8	Figr	IGR_LGG_01844_LGG_01843	forward		77	basechange	G->A			30	83	/->/	0	0	0	0	unknown			Intergenic between LGG_01844 and LGG_01843
2917406	C	T	1081032	|	1866	92706	|	1	-1	gi|258506995|ref|NC_013198.1| PS17_contigs_Nremov									56	200	PS17	FM179322_bb	ReferenceStrain	StrainX	1137572	1136281	1136281	1873831	135.8	Figr	IGR_LGG_01844_LGG_01843	forward		76	basechange	A->G			30	83	/->/	0	0	0	0	unknown			Intergenic between LGG_01844 and LGG_01843
2930973	G	A	1067465	|	2444	79139	|	1	-1	gi|258506995|ref|NC_013198.1| PS17_contigs_Nremov									57	199	PS17	FM179322_bb	ReferenceStrain	StrainX	1137571	1136280	1136280	1873832	135.8	Figr	IGR_LGG_01844_LGG_01843	forward		75	basechange	A->G			30	83	/->/	0	0	0	0	unknown			Intergenic between LGG_01844 and LGG_01843
2977195	G	A	1645327	|	16262	32917	|	1	-1	gi|258506995|ref|NC_013198.1| PS17_contigs_Nremov									58	198	PS17	FM179322_bb	ReferenceStrain	StrainX	1137561	1136270	1136270	1873842	135.8	Figr	IGR_LGG_01844_LGG_01843	forward		65	basechange	G->A			30	83	/->/	0	0	0	0	unknown			Intergenic between LGG_01844 and LGG_01843
2993457	A	C	1629065	|	16262	16655	|	1	-1	gi|258506995|ref|NC_013198.1| PS17_contigs_Nremov									59	197	PS17	FM179322_bb	ReferenceStrain	StrainX	1137555	1136264:1136265	1136264	1873848	135.8	Figr	IGR_LGG_01844_LGG_01843	forward		59	insertion	*->G			30	83	/->/	0	0	0	0	unknown			Intergenic between LGG_01844 and LGG_01843
																			60	196	PS17	FM179322_bb	ReferenceStrain	StrainX	1137552	1136262	1136262	1873850	135.8	Figr	IGR_LGG_01844_LGG_01843	forward		56	basechange	G->A			30	83	/->/	0	0	0	0	unknown			Intergenic between LGG_01844 and LGG_01843
55																			61	195	PS17	FM179322_bb	ReferenceStrain	StrainX	1137551	1136261	1136261	1873851	135.8	Figr	IGR_LGG_01844_LGG_01843	forward		55	basechange	C->T			30	83	/->/	0	0	0	0	unknown			Intergenic between LGG_01844 and LGG_01843
																			62	194	PS17	FM179322_bb	ReferenceStrain	StrainX	1137550	1136260:1136261	1136260	1873852	135.8	Figr	IGR_LGG_01844_LGG_01843	forward		54	insertion	*->A			30	83	/->/	0	0	0	0	unknown			Intergenic between LGG_01844 and LGG_01843
																			63	193	PS17	FM179322_bb	ReferenceStrain	StrainX	1137547	1136258	1136258	1873854	135.8	Figr	IGR_LGG_01844_LGG_01843	forward		51	basechange	G->A			30	83	/->/	0	0	0	0	unknown			Intergenic between LGG_01844 and LGG_01843
						73130													64	192	PS17	FM179322_bb	ReferenceStrain	StrainX	1137546	1136257	1136257	1873855	135.8	Figr	IGR_LGG_01844_LGG_01843	forward		50	basechange	T->C			30	83	/->/	0	0	0	0	unknown			Intergenic between LGG_01844 and LGG_01843
						73130													65	191	PS17	FM179322_bb	ReferenceStrain	StrainX	1137544	1136255:1136256	1136255	1873857	135.8	Figr	IGR_LGG_01844_LGG_01843	forward		48	insertion	*->C			30	83	/->/	0	0	0	0	unknown			Intergenic between LGG_01844 and LGG_01843
						138682													66	190	PS17	FM179322_bb	ReferenceStrain	StrainX	1137535	1136247	1136247	1873865	135.8	Figr	IGR_LGG_01844_LGG_01843	forward		39	basechange	C->T			30	83	/->/	0	0	0	0	unknown			Intergenic between LGG_01844 and LGG_01843
						138682													67	189	PS17	FM179322_bb	ReferenceStrain	StrainX	1137534	1136246	1136246	1873866	135.8	Figr	IGR_LGG_01844_LGG_01843	forward		38	basechange	T->C			30	83	/->/	0	0	0	0	unknown			Intergenic between LGG_01844 and LGG_01843
						187074													68	188	PS17	FM179322_bb	ReferenceStrain	StrainX	1137532	1136244	1136244	1873868	135.8	Figr	IGR_LGG_01844_LGG_01843	forward		36	basechange	C->G			30	83	/->/	0	0	0	0	unknown			Intergenic between LGG_01844 and LGG_01843
						187074													69	187	PS17	FM179322_bb	ReferenceStrain	StrainX	1137529	1136241	1136241	1873871	135.8	Figr	IGR_LGG_01844_LGG_01843	forward		33	basechange	G->C			30	83	/->/	0	0	0	0	unknown			Intergenic between LGG_01844 and LGG_01843
						211395													70	186	PS17	FM179322_bb	ReferenceStrain	StrainX	1137521	1136233	1136233	1873879	135.8	Figr	IGR_LGG_01844_LGG_01843	forward		25	basechange	A->G			30	83	/->/	0	0	0	0	unknown			Intergenic between LGG_01844 and LGG_01843
						211395													71	185	PS17	FM179322_bb	ReferenceStrain	StrainX	1134055	1132769	1132769	1877343	135.3	Figr	IGR_LGG_01848_LGG_01847	forward		78	basechange	A->T			30	83	/->/	0	0	0	0	unknown			Intergenic between LGG_01848 and LGG_01847
						212262													72	184	PS17	FM179322_bb	ReferenceStrain	StrainX	1134054	1132768	1132768	1877344	135.3	Figr	IGR_LGG_01848_LGG_01847	forward		77	basechange	C->T			30	83	/->/	0	0	0	0	unknown			Intergenic between LGG_01848 and LGG_01847
						212262													73	183	PS17	FM179322_bb	ReferenceStrain	StrainX	1134050	1132764	1132764	1877348	135.3	Figr	IGR_LGG_01848_LGG_01847	forward		73	basechange	C->T			30	83	/->/	0	0	0	0	unknown			Intergenic between LGG_01848 and LGG_01847
						222298													74	182	PS17	FM179322_bb	ReferenceStrain	StrainX	1134024	1132738	1132738	1877374	135.3	Figr	IGR_LGG_01848_LGG_01847	forward		47	basechange	G->C			30	83	/->/	0	0	0	0	unknown			Intergenic between LGG_01848 and LGG_01847
						222298													75	181	PS17	FM179322_bb	ReferenceStrain	StrainX	1128153	1126870	1126870	1883242	134.6	Figr	IGR_LGG_01854_LGG_01853	forward		92	basechange	G->T			30	83	/->/	0	0	0	0	unknown			Intergenic between LGG_01854 and ABC-SBP
						299757													76	180	PS17	FM179322_bb	ReferenceStrain	StrainX	1009469	1008276	1008276	2001836	120.5	CDS	LGG_01957	forward	is49	489	deletion	T->*	gat	gat	30	50	D->D	163	3	163	2	frameshift	Transposase
						323948													77	179	PS17	FM179322_bb	ReferenceStrain	StrainX	925350	924200	924200	2085912	110.4	Figr	IGR_LGG_02035_LGG_02034	forward		326	basechange	C->T			30	83	/->/	0	0	0	0	unknown			Intergenic between clpL and spxA
						323948													78	178	PS17	FM179322_bb	ReferenceStrain	StrainX	862684	861581	861581	2148531	102.9	CDS	LGG_02089	forward	LGG_02089	528	basechange	G->T	gct	ttt	30	83	A->F	170	1	170	3	aa change	Conserved protein
						433789													79	177	PS17	FM179322_bb	ReferenceStrain	StrainX	862683	861580	861580	2148532	102.9	CDS	LGG_02089	forward	LGG_02089	527	basechange	G->T	tgg	ttt	30	83	W->F	169	3	170	2	aa change	Conserved protein
						433789													80	176	PS17	FM179322_bb	ReferenceStrain	StrainX	862682	861579	861579	2148533	102.9	CDS	LGG_02089	forward	LGG_02089	526	deletion	G->*	tgg	ttt	30	83	W->F	169	2	170	1	frameshift	Conserved protein
						446787													81	175	PS17	FM179322_bb	ReferenceStrain	StrainX	862677	861575:861576	861575	2148537	102.9	CDS	LGG_02089	forward	LGG_02089	521	insertion	*->C	aag	cag	30	81	K->Q	168	1	169	1	frameshift	Conserved protein
						446787													82	174	PS17	FM179322_bb	ReferenceStrain	StrainX	862674	861573:861574	861573	2148539	102.9	CDS	LGG_02089	forward	LGG_02089	518	insertion	*->A	gcc	ara	30	83	A->K	167	2	168	1	frameshift	Conserved protein
						511291													83	173	PS17	FM179322_bb	ReferenceStrain	StrainX	862672	861572	861572	2148540	102.9	CDS	LGG_02089	forward	LGG_02089	516	deletion	G->*	gcc	cts	30	83	A->L	167	1	167	2	frameshift	Conserved protein
						511291													84	172	PS17	FM179322_bb	ReferenceStrain	StrainX	862670	861570	861570	2148542	102.9	CDS	LGG_02089	forward	LGG_02089	514	basechange	G->C	agt	cts	30	83	S->L	166	2	167	1	aa change	Conserved protein
						615483													85	171	PS17	FM179322_bb	ReferenceStrain	StrainX	862669	861569	861569	2148543	102.9	CDS	LGG_02089	forward	LGG_02089	513	deletion	A->*	agt	cts	30	83	S->L	166	1	167	0	frameshift	Conserved protein
						615483													86	170	PS17	FM179322_bb	ReferenceStrain	StrainX	862667	861567	861567	2148545	102.9	CDS	LGG_02089	forward	LGG_02089	511	deletion	T->*	atc	gws	30	83	I->D	165	2	166	2	frameshift	Conserved protein
						687341													87	169	PS17	FM179322_bb	ReferenceStrain	StrainX	862664	861564	861564	2148548	102.9	CDS	LGG_02089	forward	LGG_02089	508	deletion	C->*	acg	gws	30	83	T->D	164	2	166	0	frameshift	Conserved protein
						687341													88	168	PS17	FM179322_bb	ReferenceStrain	StrainX	862660	861560	861560	2148552	102.9	CDS	LGG_02089	forward	LGG_02089	504	basechange	A->C	aaa	tkc	30	83	K->C	163	1	164	3	aa change	Conserved protein
						699540	put protein												89	167	PS17	FM179322_bb	ReferenceStrain	StrainX	862654	861556	861556	2148556	102.9	CDS	LGG_02089	forward	LGG_02089	498	basechange	G->C	gtg	tck	30	83	V->S	161	3	163	2	aa change	Conserved protein
						749715	between 737 (cons) & wecD (acetyltransf)												90	166	PS17	FM179322_bb	ReferenceStrain	StrainX	862648	861551	861551	2148561	102.9	CDS	LGG_02089	forward	LGG_02089	492	basechange	G->A	ggc	maa	30	83	G->K	160	1	161	3	aa change	Conserved protein
						830338													91	165	PS17	FM179322_bb	ReferenceStrain	StrainX	862647	861550	861550	2148562	102.9	CDS	LGG_02089	forward	LGG_02089	491	basechange	C->A	gcc	maa	30	83	A->K	159	3	161	2	aa change	Conserved protein
						830338													92	164	PS17	FM179322_bb	ReferenceStrain	StrainX	862645	861548	861548	2148564	102.9	CDS	LGG_02089	forward	LGG_02089	489	basechange	G->T	gcc	att	30	83	A->I	159	1	160	3	aa change	Conserved protein
						1259190													93	163	PS17	FM179322_bb	ReferenceStrain	StrainX	862636	861541	861541	2148571	102.9	CDS	LGG_02089	forward	LGG_02089	480	basechange	A->C	aaa	ccg	30	83	K->P	156	3	158	2	aa change	Conserved protein
						1259190													94	162	PS17	FM179322_bb	ReferenceStrain	StrainX	862635	861540	861540	2148572	102.9	CDS	LGG_02089	forward	LGG_02089	479	basechange	A->C	aaa	ccg	30	83	K->P	156	2	158	1	aa change	Conserved protein
						1262383													95	161	PS17	FM179322_bb	ReferenceStrain	StrainX	862630	861537	861537	2148575	102.9	CDS	LGG_02089	forward	LGG_02089	474	basechange	A->T	gaa	twa	30	83	E->*	155	2	157	1	aa change / creates new stop codon	Conserved protein
						1262383													96	160	PS17	FM179322_bb	ReferenceStrain	StrainX	862625	861532	861532	2148580	102.9	CDS	LGG_02089	forward	LGG_02089	469	basechange	G->A	acg	maw	30	83	T->K	153	3	155	2	aa change	Conserved protein
						1361607													97	159	PS17	FM179322_bb	ReferenceStrain	StrainX	862614	861524	861524	2148588	102.9	CDS	LGG_02089	forward	LGG_02089	458	basechange	G->T	gtc	mtt	30	83	V->I	151	1	152	2	aa change	Conserved protein
						1361607													98	158	PS17	FM179322_bb	ReferenceStrain	StrainX	862612	861522:861523	861522	2148590	102.9	CDS	LGG_02089	forward	LGG_02089	456	insertion	*->C	atg	gtc	30	83	M->V	150	2	151	3	frameshift	Conserved protein
						1410677													99	157	PS17	FM179322_bb	ReferenceStrain	StrainX	862610	861521:861522	861521	2148591	102.9	CDS	LGG_02089	forward	LGG_02089	454	insertion	*->G	atg	gtc	30	83	M->V	150	1	151	1	frameshift	Conserved protein
						1410677													100	156	PS17	FM179322_bb	ReferenceStrain	StrainX	862608	861520:861521	861520	2148592	102.9	CDS	LGG_02089	forward	LGG_02089	452	insertion	*->T	atg	atr	30	83	M->I	150	0	150	2	frameshift	Conserved protein
						1488781													101	155	PS17	FM179322_bb	ReferenceStrain	StrainX	862607	861520:861521	861520	2148592	102.9	CDS	LGG_02089	forward	LGG_02089	451	insertion	*->A	atg	atr	30	83	M->I	150	0	150	1	frameshift	Conserved protein
						1488781													102	154	PS17	FM179322_bb	ReferenceStrain	StrainX	850415	849391:849392	849391	2160721	101.5	CDS	LGG_02095	complement	LGG_02095	2126	insertion	*->T	cca	tcc	30	83	P->S	696	0	699	1	frameshift	Adenine-specific methyltransferase, Type II restriction enzyme, methylase subunit
						1570307													103	153	PS17	FM179322_bb	ReferenceStrain	StrainX	850417	849393	849393	2160719	101.5	CDS	LGG_02095	complement	LGG_02095	2124	deletion	T->*	ttc	gtc	30	83	F->V	695	2	698	2	frameshift	Adenine-specific methyltransferase, Type II restriction enzyme, methylase subunit
						1570307													104	152	PS17	FM179322_bb	ReferenceStrain	StrainX	850419	849395	849395	2160717	101.5	CDS	LGG_02095	complement	LGG_02095	2122	basechange	T->G	tat	gtc	30	83	Y->V	694	3	698	1	aa change	Adenine-specific methyltransferase, Type II restriction enzyme, methylase subunit
						1663079													105	151	PS17	FM179322_bb	ReferenceStrain	StrainX	850421	849397	849397	2160715	101.5	CDS	LGG_02095	complement	LGG_02095	2120	basechange	T->A	tat	aaa	30	83	Y->K	694	1	697	2	aa change	Adenine-specific methyltransferase, Type II restriction enzyme, methylase subunit
						1663079													106	150	PS17	FM179322_bb	ReferenceStrain	StrainX	850422	849398	849398	2160714	101.5	CDS	LGG_02095	complement	LGG_02095	2119	basechange	G->A	tgg	aaa	30	83	W->K	693	3	697	1	aa change	Adenine-specific methyltransferase, Type II restriction enzyme, methylase subunit
						1805117	betw 1776 (ABC transp) & ytmP (aminosglycoside phosphotransf)												107	149	PS17	FM179322_bb	ReferenceStrain	StrainX	850423	849399	849399	2160713	101.5	CDS	LGG_02095	complement	LGG_02095	2118	basechange	G->C	tgg	tyc	30	83	W->S	693	2	696	3	aa change	Adenine-specific methyltransferase, Type II restriction enzyme, methylase subunit
						1873058													108	148	PS17	FM179322_bb	ReferenceStrain	StrainX	850428	849404	849404	2160708	101.5	CDS	LGG_02095	complement	LGG_02095	2113	basechange	T->C	gat	ctt	30	82	D->L	691	3	695	1	aa change	Adenine-specific methyltransferase, Type II restriction enzyme, methylase subunit
						1873063													109	147	PS17	FM179322_bb	ReferenceStrain	StrainX	850436	849412	849412	2160700	101.5	CDS	LGG_02095	complement	LGG_02095	2105	deletion	T->*	tct	ytc	30	83	S->L	689	1	692	2	frameshift	Adenine-specific methyltransferase, Type II restriction enzyme, methylase subunit
						1873072													110	146	PS17	FM179322_bb	ReferenceStrain	StrainX	850437	849413	849413	2160699	101.5	CDS	LGG_02095	complement	LGG_02095	2104	deletion	T->*	gtt	ytc	30	83	V->L	688	3	692	2	frameshift	Adenine-specific methyltransferase, Type II restriction enzyme, methylase subunit
						1873078													111	145	PS17	FM179322_bb	ReferenceStrain	StrainX	850444	849419:849420	849419	2160693	101.5	CDS	LGG_02095	complement	LGG_02095	2097	insertion	*->G	tca	cgr	30	83	S->R	686	2	690	2	frameshift	Adenine-specific methyltransferase, Type II restriction enzyme, methylase subunit
						1873089													112	144	PS17	FM179322_bb	ReferenceStrain	StrainX	850452	849424	849424	2160688	101.5	CDS	LGG_02095	complement	LGG_02095	2089	basechange	G->A	gtt	tas	30	83	V->Y	685	1	688	2	aa change	Adenine-specific methyltransferase, Type II restriction enzyme, methylase subunit
						1873091													113	143	PS17	FM179322_bb	ReferenceStrain	StrainX	850455	849427	849427	2160685	101.5	CDS	LGG_02095	complement	LGG_02095	2086	basechange	A->G	aat	rga	30	83	N->R	684	1	687	2	aa change	Adenine-specific methyltransferase, Type II restriction enzyme, methylase subunit
						1873092													114	142	PS17	FM179322_bb	ReferenceStrain	StrainX	850459	849431	849431	2160681	101.5	CDS	LGG_02095	complement	LGG_02095	2082	basechange	C->T	gac	tts	30	83	D->F	682	3	686	1	aa change	Adenine-specific methyltransferase, Type II restriction enzyme, methylase subunit
						1873132													115	141	PS17	FM179322_bb	ReferenceStrain	StrainX	850463	849434:849435	849434	2160678	101.5	CDS	LGG_02095	complement	LGG_02095	2078	insertion	*->A	agt	aaa	30	83	S->K	681	2	684	3	frameshift	Adenine-specific methyltransferase, Type II restriction enzyme, methylase subunit
						1873134													116	140	PS17	FM179322_bb	ReferenceStrain	StrainX	850464	849434:849435	849434	2160678	101.5	CDS	LGG_02095	complement	LGG_02095	2077	insertion	*->A	agt	aaa	30	83	S->K	681	2	684	2	frameshift	Adenine-specific methyltransferase, Type II restriction enzyme, methylase subunit
						1873146													117	139	PS17	FM179322_bb	ReferenceStrain	StrainX	850465	849434:849435	849434	2160678	101.5	CDS	LGG_02095	complement	LGG_02095	2076	insertion	*->A	agt	aaa	30	83	S->K	681	2	684	1	frameshift	Adenine-specific methyltransferase, Type II restriction enzyme, methylase subunit
						1873147													118	138	PS17	FM179322_bb	ReferenceStrain	StrainX	850469	849438	849438	2160674	101.5	CDS	LGG_02095	complement	LGG_02095	2072	basechange	A->C	aag	kac	30	83	K->D	680	2	682	3	aa change	Adenine-specific methyltransferase, Type II restriction enzyme, methylase subunit
						1873148													119	137	PS17	FM179322_bb	ReferenceStrain	StrainX	850472	849440:849441	849440	2160672	101.5	CDS	LGG_02095	complement	LGG_02095	2069	insertion	*->T	tct	agt	30	83	S->S	679	2	681	3	frameshift	Adenine-specific methyltransferase, Type II restriction enzyme, methylase subunit
						1873149													120	136	PS17	FM179322_bb	ReferenceStrain	StrainX	850473	849440:849441	849440	2160672	101.5	CDS	LGG_02095	complement	LGG_02095	2068	insertion	*->G	tct	agt	30	83	S->S	679	2	681	2	frameshift	Adenine-specific methyltransferase, Type II restriction enzyme, methylase subunit
						1873150													121	135	PS17	FM179322_bb	ReferenceStrain	StrainX	850474	849440:849441	849440	2160672	101.5	CDS	LGG_02095	complement	LGG_02095	2067	insertion	*->A	tct	agt	30	83	S->S	679	2	681	1	frameshift	Adenine-specific methyltransferase, Type II restriction enzyme, methylase subunit
						1873725													122	134	PS17	FM179322_bb	ReferenceStrain	StrainX	850476	849441:849442	849441	2160671	101.5	CDS	LGG_02095	complement	LGG_02095	2065	insertion	*->A	tct	ras	30	83	S->N	679	1	680	2	frameshift	Adenine-specific methyltransferase, Type II restriction enzyme, methylase subunit
						1873732													123	133	PS17	FM179322_bb	ReferenceStrain	StrainX	850801	849746	849746	2160366	101.5	CDS	LGG_02095	complement	LGG_02095	1740	basechange	A->T	cca	att	30	83	P->I	577	3	577	3	aa change	Adenine-specific methyltransferase, Type II restriction enzyme, methylase subunit
						1873733													124	132	PS17	FM179322_bb	ReferenceStrain	StrainX	850802	849747	849747	2160365	101.5	CDS	LGG_02095	complement	LGG_02095	1739	basechange	C->T	cca	att	30	83	P->I	577	2	577	2	aa change	Adenine-specific methyltransferase, Type II restriction enzyme, methylase subunit
						1873734													125	131	PS17	FM179322_bb	ReferenceStrain	StrainX	850803	849748	849748	2160364	101.5	CDS	LGG_02095	complement	LGG_02095	1738	basechange	C->A	cca	att	30	83	P->I	577	1	577	1	aa change	Adenine-specific methyltransferase, Type II restriction enzyme, methylase subunit
						1873752													126	130	PS17	FM179322_bb	ReferenceStrain	StrainX	850807	849751	849751	2160361	101.5	CDS	LGG_02095	complement	LGG_02095	1734	basechange	C->G	cgg	gyy	30	83	R->A	576	1	576	1	aa change	Adenine-specific methyltransferase, Type II restriction enzyme, methylase subunit
						1873754													127	129	PS17	FM179322_bb	ReferenceStrain	StrainX	850813	849755	849755	2160357	101.5	CDS	LGG_02095	complement	LGG_02095	1728	basechange	A->T	cga	cgt	30	83	R->R	574	3	574	3	silent	Adenine-specific methyltransferase, Type II restriction enzyme, methylase subunit
						1873757													128	128	PS17	FM179322_bb	ReferenceStrain	StrainX	848229	847212	847212	2162900	101.2	CDS	LGG_02097	forward	LGG_02097	2673	basechange	T->C	tat	tac	30	83	Y->Y	876	3	879	3	silent	Adenine-specific methyltransferase, Type II restriction enzyme
						1873758													129	127	PS17	FM179322_bb	ReferenceStrain	StrainX	848223	847206	847206	2162906	101.2	CDS	LGG_02097	forward	LGG_02097	2667	basechange	C->T	gtc	gtt	30	83	V->V	874	3	877	3	silent	Adenine-specific methyltransferase, Type II restriction enzyme
						1873759													130	126	PS17	FM179322_bb	ReferenceStrain	StrainX	848220	847203	847203	2162909	101.2	CDS	LGG_02097	forward	LGG_02097	2664	basechange	G->T	ttg	ttt	30	83	L->F	873	3	876	3	aa change	Adenine-specific methyltransferase, Type II restriction enzyme
						1873778													131	125	PS17	FM179322_bb	ReferenceStrain	StrainX	848210	847194	847194	2162918	101.2	CDS	LGG_02097	forward	LGG_02097	2654	deletion	G->*	aag	tat	30	83	K->Y	870	3	873	2	frameshift	Adenine-specific methyltransferase, Type II restriction enzyme
						1873779													132	124	PS17	FM179322_bb	ReferenceStrain	StrainX	848206	847192	847192	2162920	101.2	CDS	LGG_02097	forward	LGG_02097	2650	basechange	A->T	aag	tat	30	83	K->Y	870	1	873	1	aa change	Adenine-specific methyltransferase, Type II restriction enzyme
						1873781													133	123	PS17	FM179322_bb	ReferenceStrain	StrainX	848205	847191	847191	2162921	101.2	CDS	LGG_02097	forward	LGG_02097	2649	basechange	A->G	tca	tgg	30	83	S->W	869	3	872	3	aa change	Adenine-specific methyltransferase, Type II restriction enzyme
						1873792													134	122	PS17	FM179322_bb	ReferenceStrain	StrainX	848204	847190	847190	2162922	101.2	CDS	LGG_02097	forward	LGG_02097	2648	basechange	C->G	tca	tgg	30	83	S->W	869	2	872	2	aa change	Adenine-specific methyltransferase, Type II restriction enzyme
						1873798													135	121	PS17	FM179322_bb	ReferenceStrain	StrainX	848198	847185	847185	2162927	101.2	CDS	LGG_02097	forward	LGG_02097	2642	basechange	C->T	aac	kmt	30	83	N->D	867	3	870	3	aa change	Adenine-specific methyltransferase, Type II restriction enzyme
						1873809													136	120	PS17	FM179322_bb	ReferenceStrain	StrainX	848189	847176	847176	2162936	101.2	CDS	LGG_02097	forward	LGG_02097	2633	basechange	C->T	aac	ktt	30	83	N->V	864	3	867	3	aa change	Adenine-specific methyltransferase, Type II restriction enzyme
						1873811													137	119	PS17	FM179322_bb	ReferenceStrain	StrainX	848188	847175:847176	847175	2162937	101.2	CDS	LGG_02097	forward	LGG_02097	2632	insertion	*->T	aac	ktt	30	83	N->V	864	2	867	2	frameshift	Adenine-specific methyltransferase, Type II restriction enzyme
						1873812													138	118	PS17	FM179322_bb	ReferenceStrain	StrainX	848182	847171	847171	2162941	101.2	CDS	LGG_02097	forward	LGG_02097	2626	deletion	G->*	gag	tsa	30	83	E->S	863	1	865	2	frameshift	Adenine-specific methyltransferase, Type II restriction enzyme
						1873825													139	117	PS17	FM179322_bb	ReferenceStrain	StrainX	848178	847167	847167	2162945	101.2	CDS	LGG_02097	forward	LGG_02097	2622	basechange	A->T	aca	gtt	30	83	T->V	861	3	864	2	aa change	Adenine-specific methyltransferase, Type II restriction enzyme
						1873827													140	116	PS17	FM179322_bb	ReferenceStrain	StrainX	848177	847166	847166	2162946	101.2	CDS	LGG_02097	forward	LGG_02097	2621	basechange	C->G	aca	gtt	30	83	T->V	861	2	864	1	aa change	Adenine-specific methyltransferase, Type II restriction enzyme
						1873830													141	115	PS17	FM179322_bb	ReferenceStrain	StrainX	848176	847165	847165	2162947	101.2	CDS	LGG_02097	forward	LGG_02097	2620	deletion	A->*	aca	gtt	30	83	T->V	861	1	864	0	frameshift	Adenine-specific methyltransferase, Type II restriction enzyme
						1873831													142	114	PS17	FM179322_bb	ReferenceStrain	StrainX	848172	847162	847162	2162950	101.2	CDS	LGG_02097	forward	LGG_02097	2616	basechange	G->A	gat	aat	30	83	D->N	860	1	863	1	aa change	Adenine-specific methyltransferase, Type II restriction enzyme
						1873832													143	113	PS17	FM179322_bb	ReferenceStrain	StrainX	848164	847158	847158	2162954	101.2	CDS	LGG_02097	forward	LGG_02097	2608	basechange	T->C	gat	kac	30	83	D->D	858	3	861	3	silent	Adenine-specific methyltransferase, Type II restriction enzyme
						1873842													144	112	PS17	FM179322_bb	ReferenceStrain	StrainX	848160	847154	847154	2162958	101.2	CDS	LGG_02097	forward	LGG_02097	2604	basechange	A->G	aat	rgw	30	83	N->R	857	2	860	2	aa change	Adenine-specific methyltransferase, Type II restriction enzyme
						1873848													145	111	PS17	FM179322_bb	ReferenceStrain	StrainX	848158	847152	847152	2162960	101.2	CDS	LGG_02097	forward	LGG_02097	2602	basechange	A->G	aga	twg	30	83	R->*	856	3	859	3	aa change / creates new stop codon	Adenine-specific methyltransferase, Type II restriction enzyme
						1873850													146	110	PS17	FM179322_bb	ReferenceStrain	StrainX	848155	847150:847151	847150	2162962	101.2	CDS	LGG_02097	forward	LGG_02097	2599	insertion	*->T	aga	twg	30	83	R->*	856	1	859	1	frameshift / creates new stop codon	Adenine-specific methyltransferase, Type II restriction enzyme
						1873851													147	109	PS17	FM179322_bb	ReferenceStrain	StrainX	848151	847147:847148	847147	2162965	101.2	CDS	LGG_02097	forward	LGG_02097	2595	insertion	*->T	acg	aat	30	83	T->N	855	1	857	3	frameshift	Adenine-specific methyltransferase, Type II restriction enzyme
						1873852													148	108	PS17	FM179322_bb	ReferenceStrain	StrainX	848149	847146	847146	2162966	101.2	CDS	LGG_02097	forward	LGG_02097	2593	basechange	T->A	gtt	aat	30	83	V->N	854	3	857	1	aa change	Adenine-specific methyltransferase, Type II restriction enzyme
						1873854													149	107	PS17	FM179322_bb	ReferenceStrain	StrainX	848148	847145	847145	2162967	101.2	CDS	LGG_02097	forward	LGG_02097	2592	basechange	T->A	gtt	asa	30	83	V->T	854	2	856	3	aa change	Adenine-specific methyltransferase, Type II restriction enzyme
						1873855													150	106	PS17	FM179322_bb	ReferenceStrain	StrainX	848146	847143:847144	847143	2162969	101.2	CDS	LGG_02097	forward	LGG_02097	2590	insertion	*->A	gtt	asa	30	83	V->T	854	0	856	1	frameshift	Adenine-specific methyltransferase, Type II restriction enzyme
						1873857													151	105	PS17	FM179322_bb	ReferenceStrain	StrainX	848144	847143:847144	847143	2162969	101.2	CDS	LGG_02097	forward	LGG_02097	2588	insertion	*->G	gtt	ayg	30	83	V->T	854	0	855	3	frameshift	Adenine-specific methyltransferase, Type II restriction enzyme
						1873865													152	104	PS17	FM179322_bb	ReferenceStrain	StrainX	848140	847141:847142	847141	2162971	101.2	CDS	LGG_02097	forward	LGG_02097	2584	insertion	*->T	gac	gtw	30	83	D->V	853	1	854	2	frameshift	Adenine-specific methyltransferase, Type II restriction enzyme
						1873866													153	103	PS17	FM179322_bb	ReferenceStrain	StrainX	848135	847139:847140	847139	2162973	101.2	CDS	LGG_02097	forward	LGG_02097	2579	insertion	*->A	gtt	gas	30	83	V->D	852	2	853	2	frameshift	Adenine-specific methyltransferase, Type II restriction enzyme
						1873868													154	102	PS17	FM179322_bb	ReferenceStrain	StrainX	848134	847139:847140	847139	2162973	101.2	CDS	LGG_02097	forward	LGG_02097	2578	insertion	*->G	gtt	gas	30	83	V->D	852	2	853	1	frameshift	Adenine-specific methyltransferase, Type II restriction enzyme
						1873871													155	101	PS17	FM179322_bb	ReferenceStrain	StrainX	847836	846849	846849	2163263	101.2	CDS	LGG_02097	forward	LGG_02097	2280	basechange	G->A	cgg	caa	30	83	R->Q	755	3	755	3	aa change	Adenine-specific methyltransferase, Type II restriction enzyme
						1873879													156	100	PS17	FM179322_bb	ReferenceStrain	StrainX	847835	846848	846848	2163264	101.2	CDS	LGG_02097	forward	LGG_02097	2279	basechange	G->A	cgg	caa	30	83	R->Q	755	2	755	2	aa change	Adenine-specific methyltransferase, Type II restriction enzyme
						1877254	1847 & 1848 cons												157	99	PS17	FM179322_bb	ReferenceStrain	StrainX	847833	846846	846846	2163266	101.2	CDS	LGG_02097	forward	LGG_02097	2277	basechange	T->A	att	cca	30	83	I->P	754	3	754	3	aa change	Adenine-specific methyltransferase, Type II restriction enzyme
						1877343													158	98	PS17	FM179322_bb	ReferenceStrain	StrainX	847832	846845	846845	2163267	101.2	CDS	LGG_02097	forward	LGG_02097	2276	basechange	T->C	att	cca	30	83	I->P	754	2	754	2	aa change	Adenine-specific methyltransferase, Type II restriction enzyme
						1877344													159	97	PS17	FM179322_bb	ReferenceStrain	StrainX	847831	846844	846844	2163268	101.2	CDS	LGG_02097	forward	LGG_02097	2275	basechange	A->C	att	cca	30	83	I->P	754	1	754	1	aa change	Adenine-specific methyltransferase, Type II restriction enzyme
						1877348													160	96	PS17	FM179322_bb	ReferenceStrain	StrainX	847829	846843	846843	2163269	101.2	CDS	LGG_02097	forward	LGG_02097	2273	basechange	T->G	gtt	cgg	30	83	V->R	753	3	753	3	aa change	Adenine-specific methyltransferase, Type II restriction enzyme
						1877374													161	95	PS17	FM179322_bb	ReferenceStrain	StrainX	847828	846842	846842	2163270	101.2	CDS	LGG_02097	forward	LGG_02097	2272	basechange	T->G	gtt	cgg	30	83	V->R	753	2	753	2	aa change	Adenine-specific methyltransferase, Type II restriction enzyme
						1883242													162	94	PS17	FM179322_bb	ReferenceStrain	StrainX	847827	846841	846841	2163271	101.2	CDS	LGG_02097	forward	LGG_02097	2271	basechange	G->C	gtt	cgg	30	83	V->R	753	1	753	1	aa change	Adenine-specific methyltransferase, Type II restriction enzyme
						1883242													163	93	PS17	FM179322_bb	ReferenceStrain	StrainX	847826	846840	846840	2163272	101.2	CDS	LGG_02097	forward	LGG_02097	2270	basechange	A->T	tca	tyt	30	83	S->S	752	3	752	3	silent	Adenine-specific methyltransferase, Type II restriction enzyme
						1938609	1897 (put) & lysP (lysine specific permease)												164	92	PS17	FM179322_bb	ReferenceStrain	StrainX	847817	846833	846833	2163279	101.2	CDS	LGG_02097	forward	LGG_02097	2261	basechange	A->T	caa	ctk	30	83	Q->L	750	2	750	2	aa change	Adenine-specific methyltransferase, Type II restriction enzyme
						2001836													165	91	PS17	FM179322_bb	ReferenceStrain	StrainX	847814	846831	846831	2163281	101.2	CDS	LGG_02097	forward	LGG_02097	2258	basechange	G->A	aag	aaa	30	83	K->K	749	3	749	3	silent	Adenine-specific methyltransferase, Type II restriction enzyme
						2085912													166	90	PS17	FM179322_bb	ReferenceStrain	StrainX	744503	743689	743689	2266423	88.9	Figr	IGR_LGG_02201_LGG_02200	forward		1159	deletion	T->*			30	82	/->/	0	0	0	0	unknown			Intergenic between LGG_02201 and LGG_02200
						2085912													167	89	PS17	FM179322_bb	ReferenceStrain	StrainX	744502	743688	743688	2266424	88.9	Figr	IGR_LGG_02201_LGG_02200	forward		1158	deletion	C->*			30	83	/->/	0	0	0	0	unknown			Intergenic between LGG_02201 and LGG_02200
						2148531													168	88	PS17	FM179322_bb	ReferenceStrain	StrainX	744501	743687	743687	2266425	88.9	Figr	IGR_LGG_02201_LGG_02200	forward		1157	basechange	G->C			30	83	/->/	0	0	0	0	unknown			Intergenic between LGG_02201 and LGG_02200
						2148532													169	87	PS17	FM179322_bb	ReferenceStrain	StrainX	744495	743683	743683	2266429	88.9	Figr	IGR_LGG_02201_LGG_02200	forward		1151	basechange	T->C			30	83	/->/	0	0	0	0	unknown			Intergenic between LGG_02201 and LGG_02200
						2148533													170	86	PS17	FM179322_bb	ReferenceStrain	StrainX	744488	743679:743680	743679	2266433	88.9	Figr	IGR_LGG_02201_LGG_02200	forward		1144	insertion	*->A			30	83	/->/	0	0	0	0	unknown			Intergenic between LGG_02201 and LGG_02200
						2148537													171	85	PS17	FM179322_bb	ReferenceStrain	StrainX	744483	743675	743675	2266437	88.9	Figr	IGR_LGG_02201_LGG_02200	forward		1139	basechange	G->T			30	83	/->/	0	0	0	0	unknown			Intergenic between LGG_02201 and LGG_02200
						2148539													172	84	PS17	FM179322_bb	ReferenceStrain	StrainX	744481	743673	743673	2266439	88.9	Figr	IGR_LGG_02201_LGG_02200	forward		1137	basechange	G->A			30	83	/->/	0	0	0	0	unknown			Intergenic between LGG_02201 and LGG_02200
						2148540													173	83	PS17	FM179322_bb	ReferenceStrain	StrainX	744477	743669	743669	2266443	88.9	Figr	IGR_LGG_02201_LGG_02200	forward		1133	basechange	A->T			30	83	/->/	0	0	0	0	unknown			Intergenic between LGG_02201 and LGG_02200
						2148542													174	82	PS17	FM179322_bb	ReferenceStrain	StrainX	744475	743668	743668	2266444	88.9	Figr	IGR_LGG_02201_LGG_02200	forward		1131	basechange	A->G			30	83	/->/	0	0	0	0	unknown			Intergenic between LGG_02201 and LGG_02200
						2148543													175	81	PS17	FM179322_bb	ReferenceStrain	StrainX	638514	637863	637863	2372249	76.2	CDS	LGG_02296	forward	rtpR	646	basechange	C->T	gcc	gtc	30	83	A->V	216	2	216	2	aa change	Adenosylcobalamin-dependent ribonucleoside-triphosphate reductase
						2148545													176	80	PS17	FM179322_bb	ReferenceStrain	StrainX	476526	476009	476009	2534103	56.9	CDS	LGG_02465	forward	infA	158	basechange	G->A	gtg	gta	30	83	V->V	53	3	53	3	silent	Translation initiation factor IF-1
						2148548													177	79	PS17	FM179322_bb	ReferenceStrain	StrainX	461441	460937	460937	2549175	55.1	CDS	LGG_02493	forward	fusA	1784	basechange	G->A	tcg	tca	30	83	S->S	595	3	595	3	silent	Protein Translation Elongation Factor G (EF-G)
						2148552													178	78	PS17	FM179322_bb	ReferenceStrain	StrainX	436058	435592	435592	2574520	52	CDS	LGG_02511	complement	LGG_02511	254	basechange	T->C	ggt	ctt	30	83	G->L	84	3	83	1	aa change	Conserved protein
						2148556													179	77	PS17	FM179322_bb	ReferenceStrain	StrainX	436071	435605	435605	2574507	52	CDS	LGG_02511	complement	LGG_02511	241	basechange	G->A	cgc	cca	30	82	R->P	80	2	78	3	aa change	Conserved protein
						2148561													180	76	PS17	FM179322_bb	ReferenceStrain	StrainX	436074	435608	435608	2574504	52	CDS	LGG_02511	complement	LGG_02511	238	basechange	G->A	ggc	aga	30	82	G->R	79	2	77	3	aa change	Conserved protein
						2148562													181	75	PS17	FM179322_bb	ReferenceStrain	StrainX	436082	435616	435616	2574496	52	CDS	LGG_02511	complement	LGG_02511	230	basechange	G->C	cag	cgt	30	82	Q->R	76	3	75	1	aa change	Conserved protein
						2148564													182	74	PS17	FM179322_bb	ReferenceStrain	StrainX	436087	435621	435621	2574491	52	CDS	LGG_02511	complement	LGG_02511	225	deletion	C->*	cat	tca	30	82	H->S	75	1	73	2	frameshift	Conserved protein
						2148571													183	73	PS17	FM179322_bb	ReferenceStrain	StrainX	436089	435623	435623	2574489	52	CDS	LGG_02511	complement	LGG_02511	223	basechange	G->T	ggc	tca	30	82	G->S	74	2	73	1	aa change	Conserved protein
						2148572													184	72	PS17	FM179322_bb	ReferenceStrain	StrainX	436090	435624	435624	2574488	52	CDS	LGG_02511	complement	LGG_02511	222	basechange	G->A	ggc	cga	30	82	G->R	74	1	72	3	aa change	Conserved protein
						2148575													185	71	PS17	FM179322_bb	ReferenceStrain	StrainX	436096	435629:435630	435629	2574483	52	CDS	LGG_02511	complement	LGG_02511	216	insertion	*->A	agt	aaa	30	82	S->K	72	1	70	3	frameshift	Conserved protein
						2148580													186	70	PS17	FM179322_bb	ReferenceStrain	StrainX	436100	435633	435633	2574479	52	CDS	LGG_02511	complement	LGG_02511	212	basechange	C->T	cca	gtc	30	65	P->V	71	1	69	2	aa change	Conserved protein
						2148588													187	69	PS17	FM179322_bb	ReferenceStrain	StrainX	436105	435638	435638	2574474	52	CDS	LGG_02511	complement	LGG_02511	207	basechange	A->G	caa	gcg	30	67	Q->A	69	2	67	3	aa change	Conserved protein
						2148590													188	68	PS17	FM179322_bb	ReferenceStrain	StrainX	436108	435641	435641	2574471	52	CDS	LGG_02511	complement	LGG_02511	204	basechange	C->T	acg	gtt	30	82	T->V	68	2	66	3	aa change	Conserved protein
						2148591													189	67	PS17	FM179322_bb	ReferenceStrain	StrainX	436109	435642	435642	2574470	52	CDS	LGG_02511	complement	LGG_02511	203	basechange	A->T	acg	gtt	30	82	T->V	68	1	66	2	aa change	Conserved protein
						2148592													190	66	PS17	FM179322_bb	ReferenceStrain	StrainX	436110	435643	435643	2574469	52	CDS	LGG_02511	complement	LGG_02511	202	basechange	A->G	taa	gtt	30	83	*->V	67	3	66	1	aa change / destroys stop codon	Conserved protein
						2148592													191	65	PS17	FM179322_bb	ReferenceStrain	StrainX	436111	435644	435644	2574468	52.1	CDS	LGG_02511	complement	LGG_02511	201	basechange	A->G	taa	ttg	30	83	*->L	67	2	65	3	aa change / destroys stop codon	Conserved protein
						2160357													192	64	PS17	FM179322_bb	ReferenceStrain	StrainX	436114	435647	435647	2574465	52.1	CDS	LGG_02511	complement	LGG_02511	198	basechange	C->T	cct	gct	30	81	P->A	66	2	64	3	aa change	Conserved protein
						2160361													193	63	PS17	FM179322_bb	ReferenceStrain	StrainX	436116	435649	435649	2574463	52.1	CDS	LGG_02511	complement	LGG_02511	196	deletion	A->*	gga	gct	30	75	G->A	65	3	64	1	frameshift	Conserved protein
						2160364													194	62	PS17	FM179322_bb	ReferenceStrain	StrainX	436118	435651	435651	2574461	52.1	CDS	LGG_02511	complement	LGG_02511	194	basechange	G->A	gga	aaa	30	82	G->K	65	1	63	3	aa change	Conserved protein
						2160365													195	61	PS17	FM179322_bb	ReferenceStrain	StrainX	436121	435653:435654	435653	2574459	52.1	CDS	LGG_02511	complement	LGG_02511	191	insertion	*->C	taa	gtc	30	77	*->V	64	1	62	3	frameshift / destroys stop codon	Conserved protein
						2160366													196	60	PS17	FM179322_bb	ReferenceStrain	StrainX	436125	435657	435657	2574455	52.1	CDS	LGG_02511	complement	LGG_02511	187	basechange	G->A	gtg	cat	30	62	V->H	63	1	61	2	aa change	Conserved protein
						2160671													197	59	PS17	FM179322_bb	ReferenceStrain	StrainX	436127	435659	435659	2574453	52.1	CDS	LGG_02511	complement	LGG_02511	185	basechange	G->A	tgc	cca	30	70	C->P	62	2	60	3	aa change	Conserved protein
						2160672													198	58	PS17	FM179322_bb	ReferenceStrain	StrainX	436128	435660	435660	2574452	52.1	CDS	LGG_02511	complement	LGG_02511	184	basechange	T->C	tgc	cca	30	61	C->P	62	1	60	2	aa change	Conserved protein
						2160672													199	57	PS17	FM179322_bb	ReferenceStrain	StrainX	436130	435662	435662	2574450	52.1	CDS	LGG_02511	complement	LGG_02511	182	basechange	T->C	gtc	aac	30	71	V->N	61	2	59	3	aa change	Conserved protein
						2160672													200	56	PS17	FM179322_bb	ReferenceStrain	StrainX	436131	435663	435663	2574449	52.1	CDS	LGG_02511	complement	LGG_02511	181	basechange	G->A	gtc	aac	30	76	V->N	61	1	59	2	aa change	Conserved protein
						2160674													201	55	PS17	FM179322_bb	ReferenceStrain	StrainX	436144	435676	435676	2574436	52.1	CDS	LGG_02511	complement	LGG_02511	168	basechange	C->G	ctc	gxx	30	0	L->E	56	3	55	1	aa change	Conserved protein
						2160678													202	54	PS17	FM179322_bb	ReferenceStrain	StrainX	436145	435677	435677	2574435	52.1	CDS	LGG_02511	complement	LGG_02511	167	basechange	T->C	ctc	gcc	30	0	L->A	56	2	54	3	aa change	Conserved protein
						2160678													203	53	PS17	FM179322_bb	ReferenceStrain	StrainX	436153	435685	435685	2574427	52.1	CDS	LGG_02511	complement	LGG_02511	159	deletion	T->*	cat	aaa	30	55	H->K	53	3	52	1	frameshift	Conserved protein
						2160678													204	52	PS17	FM179322_bb	ReferenceStrain	StrainX	436155	435687	435687	2574425	52.1	CDS	LGG_02511	complement	LGG_02511	157	basechange	C->T	cat	cct	30	74	H->P	53	1	51	3	aa change	Conserved protein
						2160681													205	51	PS17	FM179322_bb	ReferenceStrain	StrainX	436158	435690	435690	2574422	52.1	CDS	LGG_02511	complement	LGG_02511	154	basechange	G->C	gcc	atc	30	60	A->I	52	1	50	3	aa change	Conserved protein
						2160685													206	50	PS17	FM179322_bb	ReferenceStrain	StrainX	436161	435693	435693	2574419	52.1	CDS	LGG_02511	complement	LGG_02511	151	deletion	T->*	tat	atc	30	79	Y->I	51	1	50	0	frameshift	Conserved protein
						2160688													207	49	PS17	FM179322_bb	ReferenceStrain	StrainX	436162	435694	435694	2574418	52.1	CDS	LGG_02511	complement	LGG_02511	150	deletion	T->*	gtt	atc	30	79	V->I	50	3	50	0	frameshift	Conserved protein
						2160693													208	48	PS17	FM179322_bb	ReferenceStrain	StrainX	436163	435695	435695	2574417	52.1	CDS	LGG_02511	complement	LGG_02511	149	deletion	T->*	gtt	atc	30	79	V->I	50	2	50	0	frameshift	Conserved protein
						2160699													209	47	PS17	FM179322_bb	ReferenceStrain	StrainX	436165	435697	435697	2574415	52.1	CDS	LGG_02511	complement	LGG_02511	147	deletion	G->*	ctg	tcg	30	79	L->S	49	3	49	2	frameshift	Conserved protein
						2160700													210	46	PS17	FM179322_bb	ReferenceStrain	StrainX	436166	435698	435698	2574414	52.1	CDS	LGG_02511	complement	LGG_02511	146	deletion	T->*	ctg	tcg	30	79	L->S	49	2	49	2	frameshift	Conserved protein
						2160708													211	45	PS17	FM179322_bb	ReferenceStrain	StrainX	436170	435701:435702	435701	2574411	52.1	CDS	LGG_02511	complement	LGG_02511	142	insertion	*->C	gtt	act	30	81	V->T	48	1	48	2	frameshift	Conserved protein
						2160713													212	44	PS17	FM179322_bb	ReferenceStrain	StrainX	436171	435702	435702	2574410	52.1	CDS	LGG_02511	complement	LGG_02511	141	basechange	G->A	gtt	act	30	79	V->T	48	1	48	1	aa change	Conserved protein
						2160714													213	43	PS17	FM179322_bb	ReferenceStrain	StrainX	436172	435703	435703	2574409	52.1	CDS	LGG_02511	complement	LGG_02511	140	basechange	T->C	tgt	tac	30	80	C->Y	47	3	47	3	aa change	Conserved protein
						2160715													214	42	PS17	FM179322_bb	ReferenceStrain	StrainX	436173	435704	435704	2574408	52.1	CDS	LGG_02511	complement	LGG_02511	139	basechange	G->A	tgt	tac	30	80	C->Y	47	2	47	2	aa change	Conserved protein
						2160717													215	41	PS17	FM179322_bb	ReferenceStrain	StrainX	436177	435708	435708	2574404	52.1	CDS	LGG_02511	complement	LGG_02511	135	basechange	G->A	gct	act	30	81	A->T	46	1	46	1	aa change	Conserved protein
						2160719													216	40	PS17	FM179322_bb	ReferenceStrain	StrainX	436183	435714	435714	2574398	52.1	CDS	LGG_02511	complement	LGG_02511	129	basechange	A->G	aag	gag	30	81	K->E	44	1	44	1	aa change	Conserved protein
						2160721													217	39	PS17	FM179322_bb	ReferenceStrain	StrainX	436184	435715	435715	2574397	52.1	CDS	LGG_02511	complement	LGG_02511	128	basechange	T->C	ttt	ttc	30	81	F->F	43	3	43	3	silent	Conserved protein
						2162900													218	38	PS17	FM179322_bb	ReferenceStrain	StrainX	436188	435719	435719	2574393	52.1	CDS	LGG_02511	complement	LGG_02511	124	basechange	G->T	agg	gtg	30	82	R->V	42	2	42	2	aa change	Conserved protein
						2162906													219	37	PS17	FM179322_bb	ReferenceStrain	StrainX	436189	435720	435720	2574392	52.1	CDS	LGG_02511	complement	LGG_02511	123	basechange	A->G	agg	gtg	30	82	R->V	42	1	42	1	aa change	Conserved protein
						2162909													220	36	PS17	FM179322_bb	ReferenceStrain	StrainX	436190	435721	435721	2574391	52.1	CDS	LGG_02511	complement	LGG_02511	122	basechange	C->T	atc	att	30	82	I->I	41	3	41	3	silent	Conserved protein
						2162918													221	35	PS17	FM179322_bb	ReferenceStrain	StrainX	436200	435731	435731	2574381	52.1	CDS	LGG_02511	complement	LGG_02511	112	basechange	T->C	gtc	gcc	30	83	V->A	38	2	38	2	aa change	Conserved protein
						2162920													222	34	PS17	FM179322_bb	ReferenceStrain	StrainX	436216	435747	435747	2574365	52.1	CDS	LGG_02511	complement	LGG_02511	96	basechange	A->G	aaa	gaa	30	83	K->E	33	1	33	1	aa change	Conserved protein
						2162921													223	33	PS17	FM179322_bb	ReferenceStrain	StrainX	436217	435748	435748	2574364	52.1	CDS	LGG_02511	complement	LGG_02511	95	basechange	T->C	ctt	ctc	30	83	L->L	32	3	32	3	silent	Conserved protein
						2162922													224	32	PS17	FM179322_bb	ReferenceStrain	StrainX	436221	435752	435752	2574360	52.1	CDS	LGG_02511	complement	LGG_02511	91	basechange	A->G	gac	ggc	30	83	D->G	31	2	31	2	aa change	Conserved protein
						2162927													225	31	PS17	FM179322_bb	ReferenceStrain	StrainX	436236	435767	435767	2574345	52.1	CDS	LGG_02511	complement	LGG_02511	76	basechange	A->G	aaa	gga	30	83	K->G	26	2	26	2	aa change	Conserved protein
						2162936													226	30	PS17	FM179322_bb	ReferenceStrain	StrainX	436237	435768	435768	2574344	52.1	CDS	LGG_02511	complement	LGG_02511	75	basechange	A->G	aaa	gga	30	83	K->G	26	1	26	1	aa change	Conserved protein
						2162937													227	29	PS17	FM179322_bb	ReferenceStrain	StrainX	436118	435651	435651	2574461	52.1	Figr	IGR_LGG_02512_LGG_02511	forward		13	basechange	C->T			30	82	/->/	0	0	0	0	unknown			Intergenic between LGG_02512 and LGG_02511
						2162941													228	28	PS17	FM179322_bb	ReferenceStrain	StrainX	436116	435649	435649	2574463	52.1	Figr	IGR_LGG_02512_LGG_02511	forward		11	deletion	T->*			30	75	/->/	0	0	0	0	unknown			Intergenic between LGG_02512 and LGG_02511
						2162945													229	27	PS17	FM179322_bb	ReferenceStrain	StrainX	436114	435647	435647	2574465	52.1	Figr	IGR_LGG_02512_LGG_02511	forward		9	basechange	G->A			30	81	/->/	0	0	0	0	unknown			Intergenic between LGG_02512 and LGG_02511
						2162946													230	26	PS17	FM179322_bb	ReferenceStrain	StrainX	436111	435644	435644	2574468	52.1	Figr	IGR_LGG_02512_LGG_02511	forward		6	basechange	T->C			30	83	/->/	0	0	0	0	unknown			Intergenic between LGG_02512 and LGG_02511
						2162947													231	25	PS17	FM179322_bb	ReferenceStrain	StrainX	436110	435643	435643	2574469	52	Figr	IGR_LGG_02512_LGG_02511	forward		5	basechange	T->C			30	83	/->/	0	0	0	0	unknown			Intergenic between LGG_02512 and LGG_02511
						2162950													232	24	PS17	FM179322_bb	ReferenceStrain	StrainX	436109	435642	435642	2574470	52	Figr	IGR_LGG_02512_LGG_02511	forward		4	basechange	T->A			30	82	/->/	0	0	0	0	unknown			Intergenic between LGG_02512 and LGG_02511
						2162954													233	23	PS17	FM179322_bb	ReferenceStrain	StrainX	436108	435641	435641	2574471	52	Figr	IGR_LGG_02512_LGG_02511	forward		3	basechange	G->A			30	82	/->/	0	0	0	0	unknown			Intergenic between LGG_02512 and LGG_02511
						2162958													234	22	PS17	FM179322_bb	ReferenceStrain	StrainX	436105	435638	435638	2574474	52	Figr	IGR_LGG_02512_LGG_02511	forward		0	basechange	T->C			30	67	/->/	0	0	0	0	unknown			Intergenic between LGG_02512 and LGG_02511
						2162960													235	21	PS17	FM179322_bb	ReferenceStrain	StrainX	436058	435592	435592	2574520	52	CDS	LGG_02512	complement	LGG_02512	46	basechange	T->C	ttt	ctt	30	83	F->L	16	1	16	1	aa change	Conserved protein
						2162962													236	20	PS17	FM179322_bb	ReferenceStrain	StrainX	436071	435605	435605	2574507	52	CDS	LGG_02512	complement	LGG_02512	33	basechange	G->A	ccg	cca	30	82	P->P	11	3	11	3	silent	Conserved protein
						2162965													237	19	PS17	FM179322_bb	ReferenceStrain	StrainX	436074	435608	435608	2574504	52	CDS	LGG_02512	complement	LGG_02512	30	basechange	G->A	agg	aga	30	82	R->R	10	3	10	3	silent	Conserved protein
						2162966													238	18	PS17	FM179322_bb	ReferenceStrain	StrainX	436082	435616	435616	2574496	52	CDS	LGG_02512	complement	LGG_02512	22	basechange	G->C	ggt	cgt	30	82	G->R	8	1	8	1	aa change	Conserved protein
						2162967													239	17	PS17	FM179322_bb	ReferenceStrain	StrainX	436087	435621	435621	2574491	52	CDS	LGG_02512	complement	LGG_02512	17	deletion	C->*	cca	tca	30	82	P->S	6	2	6	2	frameshift	Conserved protein
						2162969													240	16	PS17	FM179322_bb	ReferenceStrain	StrainX	436089	435623	435623	2574489	52	CDS	LGG_02512	complement	LGG_02512	15	basechange	G->T	ggg	tca	30	82	G->S	5	3	6	1	aa change	Conserved protein
						2162969													241	15	PS17	FM179322_bb	ReferenceStrain	StrainX	436090	435624	435624	2574488	52	CDS	LGG_02512	complement	LGG_02512	14	basechange	G->A	ggg	cga	30	82	G->R	5	2	5	3	aa change	Conserved protein
						2162971													242	14	PS17	FM179322_bb	ReferenceStrain	StrainX	436096	435629:435630	435629	2574483	52	CDS	LGG_02512	complement	LGG_02512	8	insertion	*->A	aag	aaa	30	82	K->K	3	2	3	3	frameshift	Conserved protein
						2162973													243	13	PS17	FM179322_bb	ReferenceStrain	StrainX	436100	435633	435633	2574479	52	CDS	LGG_02512	complement	LGG_02512	4	basechange	C->T	gcc	gtc	30	65	A->V	2	2	2	2	aa change	Conserved protein
						2162973													244	12	PS17	FM179322_bb	ReferenceStrain	StrainX	349800	349399	349399	2660713	41.7	CDS	LGG_02601	forward	ppx	1069	basechange	G->A	ggc	gac	30	83	G->D	357	2	357	2	aa change	Exopolyphosphatase
						2163263													245	11	PS17	FM179322_bb	ReferenceStrain	StrainX	345858	345460	345460	2664652	41.3	CDS	LGG_02605	forward	dinF	1347	basechange	G->A	gaa	aaa	30	83	E->K	450	1	450	1	aa change	Na-driven multidrug efflux pump
						2163264													246	10	PS17	FM179322_bb	ReferenceStrain	StrainX	263007	262700	262700	2747412	31.4	CDS	LGG_02685	forward	fucI	1729	basechange	G->A	acg	aca	30	83	T->T	576	3	576	3	silent	L-fucose isomerase
						2163266													247	9	PS17	FM179322_bb	ReferenceStrain	StrainX	235794	235507	235507	2774605	28.1	CDS	LGG_02711	forward	LGG_02711	672	basechange	C->T	ttc	ttt	30	83	F->F	224	3	224	3	silent	Conserved membrane protein
						2163267													248	8	PS17	FM179322_bb	ReferenceStrain	StrainX	232620	232338	232338	2777774	27.8	CDS	LGG_02715	forward	LGG_02715	536	basechange	G->A	gag	gaa	30	83	E->E	179	3	179	3	silent	Transcriptional antiterminator
						2163268													249	7	PS17	FM179322_bb	ReferenceStrain	StrainX	189371	189129	189129	2820983	22.6	CDS	LGG_02756	forward	fba	406	basechange	G->A	ggg	gag	30	83	G->E	136	2	136	2	aa change	Fructose-bisphosphate aldolase
						2163269													250	6	PS17	FM179322_bb	ReferenceStrain	StrainX	127226	127047	127047	2883065	15.2	CDS	LGG_02817	complement	argG	203	basechange	C->T	gcc	gct	30	83	A->A	68	3	68	3	silent	Argininosuccinate synthase
						2163270													251	5	PS17	FM179322_bb	ReferenceStrain	StrainX	119289	119118	119118	2890994	14.2	Figr	IGR_LGG_02826_LGG_02825	forward		89	basechange	C->T			30	83	/->/	0	0	0	0	unknown			Intergenic between LGG_02826 and wecD
						2163271													252	4	PS17	FM179322_bb	ReferenceStrain	StrainX	110676	110517	110517	2899595	13.2	CDS	LGG_02837	forward	manC	338	basechange	C->T	acc	atc	30	83	T->I	113	2	113	2	aa change	PTS system, mannose-specific IIC component
						2163272													253	3	PS17	FM179322_bb	ReferenceStrain	StrainX	104945	104793	104793	2905319	12.5	CDS	LGG_02842	forward	LGG_02842	130	basechange	C->T	aca	ata	30	83	T->I	44	2	44	2	aa change	Transcriptional regulator, xre family
						2163279													254	2	PS17	FM179322_bb	ReferenceStrain	StrainX	79272	79139	79139	2930973	9.5	CDS	LGG_02868	complement	LGG_02868	1787	basechange	G->A	tgg	tag	30	83	W->*	596	2	596	2	aa change / creates new stop codon :: untranslated, protein ended earlier	Membrane associated transglutaminase-like enzyme
						2163281													255	1	PS17	FM179322_bb	ReferenceStrain	StrainX	32969	32917	32917	2977195	3.9	CDS	LGG_02918	complement	LGG_02918	916	basechange	G->A	gga	gaa	30	83	G->E	306	2	306	2	aa change	Transcriptional regulator
						2266423
						2266424																									45
						2266425
						2266429
						2266433
						2266437
						2266439
						2266443
						2266444
						2352641	2282 put
						2352896	all in same
						2352899
						2352902
						2352905
						2352965
						2353382
						2353391
						2372249
						2372249
						2373121	bet rtpR & 2297
						2534103
						2534103
						2549175
						2549175
						2574344
						2574345
						2574360
						2574364
						2574365
						2574381
						2574391
						2574392
						2574393
						2574397
						2574398
						2574404
						2574408
						2574409
						2574410
						2574411
						2574414
						2574415
						2574417
						2574418
						2574419
						2574422
						2574425
						2574427
						2574435
						2574436
						2574449
						2574450
						2574452
						2574453
						2574455
						2574459
						2574461
						2574461
						2574463
						2574463
						2574465
						2574465
						2574468
						2574468
						2574469
						2574469
						2574470
						2574470
						2574471
						2574471
						2574474
						2574474
						2574479
						2574479
						2574483
						2574483
						2574488
						2574488
						2574489
						2574489
						2574491
						2574491
						2574496
						2574496
						2574504
						2574504
						2574507
						2574507
						2574520
						2574520
						2638441	bet lacD & 2576
						2660713
						2660713
						2664652
						2664652
						2700524	cons
						2747412
						2747412
						2774605
						2774605
						2777774
						2777774
						2820983
						2820983
						2883065
						2883065
						2890994
						2890994
						2899595
						2899595
						2905319
						2905319
						2917406	bet 2856 &2855
						2930973
						2930973
						2977195
						2977195
						2993457	2927

## Sheet: PS21
Nbr	Nbr2	Strain	# Contig	Reference strain	Mutant strain	Internal contig pos	Position in reference		Map pos in reference	FType	Locus	Direction	Gene name	Distance of SNP	DNA effect	Nucleotide change	Codon in reference	Codon in mutant	Quality reference	Quality mutant	AA change	AA position reference	Codon position reference	AA position mutant	Codon position mutant	Effect of mutation on protein	Product	Function						38374
1	220	PS21	FM179322_bb	ReferenceStrain	StrainX	2973585	2971738	38374	355.2	Figr	IGR_LGG_00039_LGG_00038	forward		242	basechange	G->A			30	83	/->/	0	0	0	0	unknown								38374
								38374	C	T	945879	|	12782	38374	|	1	1	gi|258506995|ref|NC_013198.1| PS21_contigs_Nremov																161577
2	219	PS21	FM179322_bb	ReferenceStrain	StrainX	2853339	2851559	158553	340.8	Figr	IGR_LGG_00144_LGG_00143	forward		218	basechange	C->T			30	83	/->/	0	0	0	0	unknown								161577
3	218	PS21	FM179322_bb	ReferenceStrain	StrainX	2850312	2848535	161577	340.5	CDS	LGG_00146	forward	LGG_00146	815	basechange	C->T	tac	tat	30	83	Y->Y	272	3	272	3	silent	MccC family protein							180325
								161577	G	A	2834374	|	3024	108656	|	1	1	gi|258506995|ref|NC_013198.1| PS21_contigs_Nremov																180325
4	217	PS21	FM179322_bb	ReferenceStrain	StrainX	2831555	2829787	180325	338.2	CDS	LGG_00168	complement	pbuO	1405	basechange	C->T	gcc	gtc	30	83	A->V	469	2	469	2	aa change	Xanthine/uracil permease family protein							192265
								180325	C	T	1858670	|	11940	180325	|	1	1	gi|258506995|ref|NC_013198.1| PS21_contigs_Nremov																192265
5	216	PS21	FM179322_bb	ReferenceStrain	StrainX	2819600	2817847	192265	336.8	CDS	LGG_00181	complement	LGG_00181	570	basechange	G->A	gcc	acc	30	83	A->T	191	1	191	1	aa change	Conserved protein							194186
								192265	G	A	1870610	|	1921	192265	|	1	1	gi|258506995|ref|NC_013198.1| PS21_contigs_Nremov																194186
6	215	PS21	FM179322_bb	ReferenceStrain	StrainX	2817679	2815926	194186	336.6	CDS	LGG_00183	complement	yqcC	192	basechange	C->T	cct	tct	30	83	P->S	65	1	65	1	aa change	Cell surface protein							291665
								194186	C	T	1872531	|	1921	194186	|	1	1	gi|258506995|ref|NC_013198.1| PS21_contigs_Nremov																291665
7	214	PS21	FM179322_bb	ReferenceStrain	StrainX	2720116	2718447	291665	324.9	CDS	LGG_00287	forward	LGG_00287	844	basechange	G->A	cga	caa	30	83	R->Q	282	2	282	2	aa change	Ser/Thr protein phosphatase family							323135
								291665	C	T	2039428	|	16073	291665	|	1	1	gi|258506995|ref|NC_013198.1| PS21_contigs_Nremov																323135
8	213	PS21	FM179322_bb	ReferenceStrain	StrainX	2688632	2686977	323135	321.2	CDS	LGG_00321	complement	deoC	352	basechange	C->T	acg	atg	30	83	T->M	118	2	118	2	aa change	Deoxyribose-phosphate aldolase							331504
								323135	C	T	2564092	|	8369	323135	|	1	-1	gi|258506995|ref|NC_013198.1| PS21_contigs_Nremov																331504
9	212	PS21	FM179322_bb	ReferenceStrain	StrainX	2680261	2678608	331504	320.2	CDS	LGG_00328	forward	srmB	1293	basechange	G->A	gct	act	30	83	A->T	432	1	432	1	aa change	ATP-dependent helicase							388447
								331504	C	T	2555723	|	8369	331504	|	1	-1	gi|258506995|ref|NC_013198.1| PS21_contigs_Nremov																388447
10	211	PS21	FM179322_bb	ReferenceStrain	StrainX	2623292	2621665	388447	313.3	CDS	LGG_00380	forward	LGG_00380	269	basechange	G->A	acg	aca	30	83	T->T	90	3	90	3	silent	Conserved protein							450994
								388447	C	T	2858828	|	3257	84202	|	1	1	gi|258506995|ref|NC_013198.1| PS21_contigs_Nremov																450994
11	210	PS21	FM179322_bb	ReferenceStrain	StrainX	2560699	2559118	450994	305.9	CDS	LGG_00447	forward	LGG_00447	506	basechange	G->A	aag	aaa	30	83	K->K	169	3	169	3	silent	Conserved protein							472011
								450994	C	T	2880927	|	1463	62103	|	1	-1	gi|258506995|ref|NC_013198.1| PS21_contigs_Nremov																472011
12	209	PS21	FM179322_bb	ReferenceStrain	StrainX	2539669	2538101	472011	303.4	CDS	LGG_00465	forward	LGG_00465	905	basechange	C->T	ttc	ttt	30	83	F->F	302	3	302	3	silent	Transporter, major facilitator superfamily MFS_1							635881
								472011	G	A	2895761	|	1062	47269	|	1	-1	gi|258506995|ref|NC_013198.1| PS21_contigs_Nremov																635881
13	208	PS21	FM179322_bb	ReferenceStrain	StrainX	2396052	2394629	615483	286.2	CDS	LGG_00603	complement	treB	1266	basechange	T->C	ctg	ccg	30	83	L->P	422	2	422	2	aa change	PTS system, beta-glucoside-specific IIABC component							713800
								615483	T	C	752176	|	14496	615483	|	1	-1	gi|258506995|ref|NC_013198.1| PS21_contigs_Nremov																713800
14	207	PS21	FM179322_bb	ReferenceStrain	StrainX	2375640	2374231	635881	283.8	CDS	LGG_00621	forward	cylB	563	basechange	C->T	gtc	gtt	30	83	V->V	188	3	188	3	silent	ABC transporter, multidrug transporter permease component							785083
								635881	G	A	731778	|	20398	635881	|	1	-1	gi|258506995|ref|NC_013198.1| PS21_contigs_Nremov																785083
								712226	.	T	655419	|	0	655419	|	1	-1	gi|258506995|ref|NC_013198.1| PS21_contigs_Nremov																802041
								712226	.	G	655420	|	0	655420	|	1	-1	gi|258506995|ref|NC_013198.1| PS21_contigs_Nremov																802041
								712226	.	G	655421	|	0	655421	|	1	-1	gi|258506995|ref|NC_013198.1| PS21_contigs_Nremov																879752
								712226	.	T	655422	|	0	655422	|	1	-1	gi|258506995|ref|NC_013198.1| PS21_contigs_Nremov																879752
								712226	.	G	655423	|	0	655423	|	1	-1	gi|258506995|ref|NC_013198.1| PS21_contigs_Nremov																1080844
								712226	.	G	655424	|	0	655424	|	1	-1	gi|258506995|ref|NC_013198.1| PS21_contigs_Nremov																1080844
								712226	.	T	655425	|	0	655425	|	1	-1	gi|258506995|ref|NC_013198.1| PS21_contigs_Nremov																1087298
								712226	.	C	655426	|	0	655426	|	1	-1	gi|258506995|ref|NC_013198.1| PS21_contigs_Nremov																1087298
								712226	.	G	655427	|	0	655427	|	1	-1	gi|258506995|ref|NC_013198.1| PS21_contigs_Nremov																1224334
								712226	.	G	655428	|	0	655428	|	1	-1	gi|258506995|ref|NC_013198.1| PS21_contigs_Nremov																1224334
								712226	.	C	655429	|	0	655429	|	1	-1	gi|258506995|ref|NC_013198.1| PS21_contigs_Nremov																1777551
								712226	.	G	655430	|	0	655430	|	1	-1	gi|258506995|ref|NC_013198.1| PS21_contigs_Nremov																1777551
								712226	.	G	655431	|	0	655431	|	1	-1	gi|258506995|ref|NC_013198.1| PS21_contigs_Nremov																2112627
								712226	.	T	655432	|	0	655432	|	1	-1	gi|258506995|ref|NC_013198.1| PS21_contigs_Nremov																2112627
29	192	PS21	FM179322_bb	ReferenceStrain	StrainX	2297663	2296312	713800	274.5	CDS	LGG_00701	complement	phoR1	458	basechange	C->T	atc	att	30	83	I->I	153	3	153	3	silent	Two component sensor transduction histidine kinase							2244879
								713800	C	T	653845	|	1574	653845	|	1	-1	gi|258506995|ref|NC_013198.1| PS21_contigs_Nremov																2244879
30	191	PS21	FM179322_bb	ReferenceStrain	StrainX	2226343	2225029	785083	265.9	CDS	LGG_00773	complement	LGG_00773	495	basechange	C->T	cct	tct	30	83	P->S	166	1	166	1	aa change	Colicin V production protein							2362250
								785083	C	T	582562	|	16958	582562	|	1	-1	gi|258506995|ref|NC_013198.1| PS21_contigs_Nremov																2362250
31	190	PS21	FM179322_bb	ReferenceStrain	StrainX	2209381	2208071	802041	263.9	CDS	LGG_00792	forward	pepQ	744	basechange	G->A	aag	aaa	30	83	K->K	248	3	248	3	silent	Xaa-Pro dipeptidase							2431638
								802041	C	T	565604	|	16958	565604	|	1	-1	gi|258506995|ref|NC_013198.1| PS21_contigs_Nremov																2431638
[truncated: 241 more rows]

## Sheet: PS22
Nbr	Nbr2	Strain	# Contig	Reference strain	Mutant strain	Internal contig pos	Position in reference		Map pos in reference	FType	Locus	Direction	Gene name	Distance of SNP	DNA effect	Nucleotide change	Codon in reference	Codon in mutant	Quality reference	Quality mutant	AA change	AA position reference	Codon position reference	AA position mutant	Codon position mutant	Effect of mutation on protein	Product	Function	Note						38374
[truncated: 258 more rows]

[truncated: 4 more sheets: PS23, PS24, PS31, PS41]
