# Supplementary material for: Characterization of Highly Mucus-Adherent Non-GMO Derivatives of Lacticaseibacillus rhamnosus GG
Source: Front Bioeng Biotechnol. 2020 Aug 19;8:1024. doi: 10.3389/fbioe.2020.01024 (PMC7466733; doi:10.3389/fbioe.2020.01024)
Supplement: FILE S2 — SNPs identified by single-molecule genome PacBio resequencing in PS17, PS24, PS31, and PS41. [file Table_2.XLSX]

## Sheet: PS17
Reference Position	Type	Length	Reference	Allele	Linkage	Zygosity	Count	Coverage	Frequency	Hyper-allelic	Forward/reverse balance	Average quality	Overlapping annotations	Coding region change	Amino acid change	Remarks	Annotation
73130	SNV	1	C	T		Homozygous	286	286	100	No	0.487342	38.9241	CDS: LGG_RS00325, Gene: LGG_RS00325	WP_005687573.1:c.198G>A			Alpha/beta hydrolase
138682	SNV	1	G	A		Homozygous	319	319	100	No	0.458564	38.9779
158553	SNV	1	G	A		Homozygous	163	164	99.3902	No	0.177778	39.2889				Low forw/rev balance
187074	SNV	1	G	A		Homozygous	205	206	99.5146	No	0.391111	38.7156	CDS: LGG_RS00875, Gene: LGG_RS00875	WP_005687429.1:c.716C>T	WP_005687429.1:p.Ser239Leu		Membrane protein
211395	SNV	1	C	T		Homozygous	271	271	100	No	0.312704	39.2801
212262	SNV	1	C	T		Homozygous	233	234	99.5726	No	0.487903	39.1734	CDS: LGG_RS00985, Gene: LGG_RS00985	WP_005688054.1:c.586C>T	WP_005688054.1:p.Pro196Ser		Phosphoketolase
222298	SNV	1	C	T		Homozygous	241	241	100	No	0.469314	39.0505	CDS: LGG_RS01030, Gene: LGG_RS01030	WP_014568978.1:c.1132G>A	WP_014568978.1:p.Gly378Ser		ABC transporter permease
299757	SNV	1	C	T		Homozygous	176	176	100	No	0.293814	38.9948				Low forw/rev balance
323948	SNV	1	C	T		Homozygous	296	296	100	No	0.436709	38.6614	CDS: LGG_RS01540, Gene: LGG_RS01540	WP_005687644.1:c.499C>T	WP_005687644.1:p.Gln167*		Phosphopentomutase
433789	SNV	1	G	A		Homozygous	255	255	100	No	0.389286	39.1286	CDS: LGG_RS02080, Gene: LGG_RS02080	WP_014569081.1:c.481G>A	WP_014569081.1:p.Ala161Thr		Cobalt ABC transporter permease
446787	SNV	1	G	A		Homozygous	191	191	100	No	0.455882	38.7353	CDS: LGG_RS02140, Gene: LGG_RS02140	WP_014569089.1:c.1654C>T	WP_014569089.1:p.Pro552Ser		Pilus protein, SpaC
511291	SNV	1	G	A		Homozygous	232	232	100	No	0.5	39.3654	CDS: LGG_RS02395, Gene: LGG_RS02395	WP_014569128.1:c.693G>A			Choloylglycine hydrolase
615483	SNV	1	T	C		Homozygous	192	192	100	No	0.486486	39.0991	CDS: LGG_RS02855, Gene: LGG_RS02855	WP_015764863.1:c.1265T>C	WP_015764863.1:p.Leu422Pro		PTS beta-glucoside transporter subunit IIABC
687341	SNV	1	G	A		Homozygous	273	274	99.635	No	0.472313	39.2704
830338	SNV	1	G	A		Homozygous	165	166	99.3976	No	0.472527	39.022
1259190	SNV	1	G	A		Homozygous	171	171	100	No	0.371585	38.7869
1262383	SNV	1	G	A		Homozygous	151	151	100	No	0.280255	38.9299				Low forw/rev balance
1361607	SNV	1	G	A		Homozygous	137	138	99.2754	No	0.352201	38.8428	CDS: obgE, Gene: LGG_RS06515	WP_005686485.1:c.250G>A	WP_005686485.1:p.Asp84Asn		GTPase ObgE
1410677	SNV	1	C	T		Homozygous	128	128	100	No	0.47482	39.3453	CDS: LGG_RS06755, Gene: LGG_RS06755	WP_005688024.1:c.566C>T	WP_005688024.1:p.Ala189Val		Ribonuclease HII
1488781	SNV	1	G	A		Homozygous	109	109	100	No	0.415254	39.0424
1570307	SNV	1	C	T		Homozygous	95	95	100	No	0.471154	39.25
1663079	SNV	1	C	T		Homozygous	160	160	100	No	0.413043	38.6413	CDS: LGG_RS07860, Gene: LGG_RS07860	WP_005684333.1:c.150G>A	WP_005684333.1:p.Met50Ile		ABC transporter ATP-binding protein
1873058	SNV	1	A	G		Homozygous	44	45	97.7778	No	0.14	38.9	CDS: LGG_RS15025, Gene: LGG_RS15025	LGG_RS15025:c.250T>C	LGG_RS15025:p.*84Gln	Low forw/rev balance	Pseudo
1873062	Deletion	1	G	-		Homozygous	42	44	95.4545	No	0.0238095	39.5238	CDS: LGG_RS15025, Gene: LGG_RS15025	LGG_RS15025:c.246delC	LGG_RS15025:p.Ala83fs	Low forw/rev balance	Pseudo
1873072	Insertion	1	-	T		Homozygous	34	34	100	No	0	38.8529	CDS: LGG_RS15025, Gene: LGG_RS15025	LGG_RS15025:c.236_237insA	LGG_RS15025:p.Ala80fs	Low forw/rev balance	Pseudo
1873076	Deletion	1	T	-		Homozygous	26	30	86.6667	No	0	38.4615	CDS: LGG_RS15025, Gene: LGG_RS15025	LGG_RS15025:c.232delA	LGG_RS15025:p.Ser78fs	Low forw/rev balance	Pseudo
1873089	SNV	1	G	A		Homozygous	21	22	95.4545	No	0.125	39.75	CDS: LGG_RS15025, Gene: LGG_RS15025	LGG_RS15025:c.219C>T		Low coverage variant|Low forw/rev balance	Pseudo
1873091	MNV	2	TG	CA		Homozygous	23	24	95.8333	No	0.130435	39.3478	CDS: LGG_RS15025, Gene: LGG_RS15025	LGG_RS15025:c.216_217delCAinsTG	LGG_RS15025:p.Ser73Gly	Low coverage variant|Low forw/rev balance	Pseudo
1877343	MNV	2	TG	AA		Homozygous	91	91	100	No	0.494505	39.5824
1877348	SNV	1	G	A		Homozygous	84	84	100	No	0.48913	39.3587
1877374	SNV	1	C	G		Homozygous	57	57	100	No	0.482759	38.6034
1883242	SNV	1	C	A		Homozygous	165	165	100	No	0.494444	38.8667
2085912	SNV	1	G	A		Homozygous	101	101	100	No	0.42735	39.1111
2372249	SNV	1	G	A		Homozygous	269	269	100	No	0.453287	38.9689	CDS: LGG_RS11000, Gene: LGG_RS11000	WP_005686184.1:c.647C>T	WP_005686184.1:p.Ala216Val		Ribonucleoside-triphosphate reductase, adenosylcobalamin-dependent
2534103	SNV	1	C	T		Homozygous	213	213	100	No	0.408511	39.1106	CDS: LGG_RS11780, Gene: LGG_RS11780	WP_003567521.1:c.159G>A			Translation initiation factor IF-1
2549175	SNV	1	C	T		Homozygous	236	236	100	No	0.436567	39.1567	CDS: LGG_RS11910, Gene: LGG_RS11910	WP_005692094.1:c.1785G>A			Elongation factor G
2660713	SNV	1	C	T		Homozygous	433	433	100	No	0.45749	38.8603	CDS: LGG_RS12425, Gene: LGG_RS12425	WP_015765074.1:c.1070G>A	WP_015765074.1:p.Gly357Asp		Exopolyphosphatase
2664652	SNV	1	C	T		Homozygous	750	758	98.9446	No	0.490148	39.0554	CDS: LGG_RS12445, Gene: LGG_RS12445	WP_014570146.1:c.1345G>A	WP_014570146.1:p.Glu449Lys	High coverage variant	MATE family efflux transporter
2747412	SNV	1	C	T		Homozygous	259	259	100	No	0.496599	39.0408	CDS: LGG_RS12840, Gene: LGG_RS12840	WP_005717692.1:c.1728G>A			L-fucose isomerase
2774605	SNV	1	G	A		Homozygous	241	241	100	No	0.476703	39.1111	CDS: LGG_RS12965, Gene: LGG_RS12965	WP_005687733.1:c.672C>T			Membrane protein
2777774	SNV	1	C	T		Homozygous	262	262	100	No	0.438596	38.6632	CDS: LGG_RS12985, Gene: LGG_RS12985	WP_015765088.1:c.537G>A			Transcriptional antiterminator
2820983	SNV	1	C	T		Homozygous	198	198	100	No	0.395556	38.7111	CDS: LGG_RS13180, Gene: LGG_RS13180	WP_005684940.1:c.407G>A	WP_005684940.1:p.Gly136Glu		Fructose-bisphosphate aldolase
2883065	SNV	1	C	T		Homozygous	272	272	100	No	0.301418	38.9752	CDS: LGG_RS13470, Gene: LGG_RS13470	WP_005685012.1:c.204C>T			Argininosuccinate synthase
2890994	SNV	1	G	A		Homozygous	292	293	99.6587	No	0.466667	39.2794
2899595	SNV	1	G	A		Homozygous	261	261	100	No	0.427046	38.4413	CDS: LGG_RS13555, Gene: LGG_RS13555	WP_005685035.1:c.338C>T	WP_005685035.1:p.Thr113Ile		PTS mannose/fructose/sorbose transporter subunit IIC
2905319	SNV	1	G	A		Homozygous	217	217	100	No	0.394068	38.8517	CDS: LGG_RS13580, Gene: LGG_RS13580	WP_005685040.1:c.131C>T	WP_005685040.1:p.Thr44Ile		XRE family transcriptional regulator
2930973	SNV	1	G	A		Homozygous	242	242	100	No	0.418251	38.962	CDS: LGG_RS13710, Gene: LGG_RS13710	WP_005687911.1:c.1787G>A	WP_005687911.1:p.Trp596*		Transglutaminase
2977195	SNV	1	G	A		Homozygous	283	283	100	No	0.465625	38.8937	CDS: LGG_RS13965, Gene: LGG_RS13965	WP_014570242.1:c.917G>A	WP_014570242.1:p.Gly306Glu		Transcriptional regulator

## Sheet: PS24
Reference Position	Type	Length	Reference	Allele	Linkage	Zygosity	Count	Coverage	Frequency	Hyper-allelic	Forward/reverse balance	Average quality	Overlapping annotations	Coding region change	Amino acid change	Remarks	Annotation
38374	SNV	1	C	T		Homozygous	340	340	100	No	0.484932	38.8329
158553	SNV	1	G	A		Homozygous	219	219	100	No	0.282051	38.8376				Low forw/rev balance
161577	SNV	1	G	A		Homozygous	275	275	100	No	0.444828	38.8103	CDS: LGG_RS00730, Gene: LGG_RS00730	WP_005688238.1:c.816C>T			LD-carboxypeptidase
180325	SNV	1	C	T		Homozygous	299	299	100	No	0.480712	38.9792	CDS: LGG_RS00835, Gene: LGG_RS00835	WP_005687419.1:c.1406C>T	WP_005687419.1:p.Ala469Val		NCS2 family permease
192265	SNV	1	G	A		Homozygous	297	298	99.6644	No	0.494186	38.9215	CDS: LGG_RS00900, Gene: LGG_RS00900	WP_014568972.1:c.559G>A	WP_014568972.1:p.Ala187Thr		Hypothetical protein
194186	SNV	1	C	T		Homozygous	188	189	99.4709	No	0.42487	38.3523	CDS: LGG_RS00910, Gene: LGG_RS00910	WP_005687444.1:c.193C>T	WP_005687444.1:p.Pro65Ser		Cell surface protein
291665	SNV	1	C	T		Homozygous	215	215	100	No	0.392241	38.8017	CDS: LGG_RS01395, Gene: LGG_RS01395	WP_014568998.1:c.845G>A	WP_014568998.1:p.Arg282Gln		Phosphoesterase
323135	SNV	1	C	T		Homozygous	252	252	100	No	0.467925	39.1208	CDS: LGG_RS01535, Gene: LGG_RS01535	WP_005687648.1:c.353C>T	WP_005687648.1:p.Thr118Met		2-deoxyribose-5-phosphate aldolase
331504	SNV	1	C	T		Homozygous	308	309	99.6764	No	0.471125	38.3617	CDS: LGG_RS01570, Gene: LGG_RS01570	WP_014569006.1:c.1294G>A	WP_014569006.1:p.Ala432Thr		ATP-dependent helicase
388447	SNV	1	C	T		Homozygous	246	246	100	No	0.457031	38.5039	CDS: LGG_RS01825, Gene: LGG_RS01825	WP_014569044.1:c.270G>A			Membrane protein
450994	SNV	1	C	T		Homozygous	219	219	100	No	0.484979	38.7167	CDS: LGG_RS02155, Gene: LGG_RS02155	LGG_RS02155:c.804G>A			Pseudo
472011	SNV	1	G	A		Homozygous	207	207	100	No	0.431818	38.3955	CDS: LGG_RS02230, Gene: LGG_RS02230	WP_014569101.1:c.906C>T			MFS transporter
615483	SNV	1	T	C		Homozygous	265	265	100	No	0.498294	39.0273	CDS: LGG_RS02855, Gene: LGG_RS02855	WP_015764863.1:c.1265T>C	WP_015764863.1:p.Leu422Pro		PTS beta-glucoside transporter subunit IIABC
635881	SNV	1	G	A		Homozygous	216	216	100	No	0.342105	38.1491	CDS: LGG_RS02935, Gene: LGG_RS02935	WP_005715094.1:c.564C>T			Multidrug ABC transporter permease
713800	SNV	1	C	T		Homozygous	189	189	100	No	0.490385	39.0865	CDS: LGG_RS03280, Gene: LGG_RS03280	WP_014569272.1:c.459C>T			Two-component sensor histidine kinase
785083	SNV	1	C	T		Homozygous	179	179	100	No	0.47644	38.5864	CDS: LGG_RS03645, Gene: LGG_RS03645	WP_005685524.1:c.496C>T	WP_005685524.1:p.Pro166Ser		Colicin V biosynthesis protein
802041	SNV	1	C	T		Homozygous	184	184	100	No	0.484848	38.596	CDS: LGG_RS03735, Gene: LGG_RS03735	WP_005712651.1:c.744G>A			Dipeptidase
879752	SNV	1	C	T		Homozygous	158	158	100	No	0.421348	39.2247	CDS: LGG_RS04200, Gene: LGG_RS04200	WP_003564153.1:c.220G>A	WP_003564153.1:p.Asp74Asn		30S ribosomal protein S14
1080844	SNV	1	G	A		Homozygous	165	165	100	No	0.425287	38.7184	CDS: LGG_RS05100, Gene: LGG_RS05100	WP_014569443.1:c.1887C>T			Membrane protein
1087298	SNV	1	G	A		Homozygous	117	118	99.1525	No	0.464	38.288	CDS: LGG_RS05120, Gene: LGG_RS05120	WP_014569446.1:c.447G>A	WP_014569446.1:p.Met149Ile		Membrane protein
1224334	SNV	1	G	A		Homozygous	123	123	100	No	0.449612	38.8217	CDS: LGG_RS05920, Gene: LGG_RS05920	WP_014569550.1:c.124G>A	WP_014569550.1:p.Asp42Asn		Hypothetical protein
1695228	SNV	1	C	A		Homozygous	172	172	100	No	0.466667	38.3	CDS: LGG_RS08020, Gene: LGG_RS08020	WP_014569712.1:c.834G>T			16S rRNA (cytosine(967)-C(5))-methyltransferase
1760863	SNV	1	G	T		Homozygous	134	134	100	No	0.49635	38.9489	CDS: LGG_RS08340, Gene: LGG_RS08340	WP_005684460.1:c.390C>A			HD domain-containing protein
1777551	SNV	1	C	T		Homozygous	126	127	99.2126	No	0.386861	39.0438	CDS: LGG_RS08435, Gene: LGG_RS08435	WP_005687985.1:c.614G>A	WP_005687985.1:p.Gly205Asp		Threonine--tRNA ligase
1873058	SNV	1	A	G		Homozygous	71	71	100	No	0.0533333	38.9467	CDS: LGG_RS15025, Gene: LGG_RS15025	LGG_RS15025:c.250T>C	LGG_RS15025:p.*84Gln	Low forw/rev balance	Pseudo
1873062	Deletion	1	G	-		Homozygous	67	71	94.3662	No	0.0149254	38.4478	CDS: LGG_RS15025, Gene: LGG_RS15025	LGG_RS15025:c.246delC	LGG_RS15025:p.Ala83fs	Low forw/rev balance	Pseudo
1873072	Insertion	1	-	T		Homozygous	58	59	98.3051	No	0.0172414	39.431	CDS: LGG_RS15025, Gene: LGG_RS15025	LGG_RS15025:c.236_237insA	LGG_RS15025:p.Ala80fs	Low forw/rev balance	Pseudo
1873076	Deletion	1	T	-		Homozygous	50	56	89.2857	No	0.02	39.1	CDS: LGG_RS15025, Gene: LGG_RS15025	LGG_RS15025:c.232delA	LGG_RS15025:p.Ser78fs	Low forw/rev balance	Pseudo
1873089	SNV	1	G	A		Homozygous	45	45	100	No	0.0217391	39.1304	CDS: LGG_RS15025, Gene: LGG_RS15025	LGG_RS15025:c.219C>T		Low forw/rev balance	Pseudo
1873091	MNV	2	TG	CA		Homozygous	44	44	100	No	0.0227273	39.4659	CDS: LGG_RS15025, Gene: LGG_RS15025	LGG_RS15025:c.216_217delCAinsTG	LGG_RS15025:p.Ser73Gly	Low forw/rev balance	Pseudo
1873879	SNV	1	T	C		Homozygous	10	10	100	No	0	39.7	CDS: LGG_RS15035, Gene: LGG_RS15035	LGG_RS15035:c.106A>G	LGG_RS15035:p.Ile36Val	Low coverage variant|Low forw/rev balance	Pseudo
1877343	MNV	2	TG	AA		Homozygous	64	64	100	No	0.4375	39.3906
1877348	SNV	1	G	A		Homozygous	66	66	100	No	0.41791	39.3582
1877374	SNV	1	C	G		Homozygous	37	37	100	No	0.432432	38.3514
1883242	SNV	1	C	A		Homozygous	156	156	100	No	0.491329	38.9942
2112627	SNV	1	G	A		Homozygous	180	180	100	No	0.316832	38.5
2244879	SNV	1	G	A		Homozygous	256	256	100	No	0.45614	38.9684
2362250	SNV	1	G	A		Homozygous	161	161	100	No	0.5	38.8011	CDS: LGG_RS10960, Gene: LGG_RS10960	WP_005688085.1:c.443C>T	WP_005688085.1:p.Thr148Met		Acetyltransferase
2431638	SNV	1	G	A		Homozygous	290	290	100	No	0.451299	38.211	CDS: LGG_RS11275, Gene: LGG_RS11275	WP_014570054.1:c.572G>A	WP_014570054.1:p.Arg191His		Bacitracin ABC transporter permease
2444765	SNV	1	C	T		Homozygous	243	243	100	No	0.472868	38.6589	CDS: LGG_RS11350, Gene: LGG_RS11350	WP_014570063.1:c.724G>A	WP_014570063.1:p.Asp242Asn		Pilus protein SpaD
2456177	SNV	1	C	T		Homozygous	272	272	100	No	0.363322	38.6263	CDS: LGG_RS11395, Gene: LGG_RS11395	WP_014570071.1:c.705C>T			Hypothetical protein
2483721	SNV	1	C	T		Homozygous	200	200	100	No	0.47549	38.8333	CDS: LGG_RS11535, Gene: LGG_RS11535	WP_005686822.1:c.137G>A	WP_005686822.1:p.Gly46Glu		Manganese transporter
2491200	SNV	1	G	A		Homozygous	232	232	100	No	0.397541	38.873
2491836	SNV	1	G	A		Homozygous	205	205	100	No	0.294118	38.9819	CDS: LGG_RS11565, Gene: LGG_RS11565	WP_014570101.1:c.547G>A	WP_014570101.1:p.Asp183Asn	Low forw/rev balance	Cation transporter
2499497	SNV	1	G	A		Homozygous	229	229	100	No	0.493776	39.0083	CDS: LGG_RS11610, Gene: LGG_RS11610	WP_014570106.1:c.626G>A	WP_014570106.1:p.Arg209His		Metal ABC transporter substrate-binding protein
2539887	SNV	1	C	T		Homozygous	244	244	100	No	0.419231	38.9462	CDS: LGG_RS11830, Gene: LGG_RS11830	WP_005686725.1:c.298G>A	WP_005686725.1:p.Ala100Thr		50S ribosomal protein L24
2589562	SNV	1	G	A		Homozygous	226	229	98.69	No	0.420168	38.6176
2590777	SNV	1	G	A		Homozygous	202	203	99.5074	No	0.490291	39.068	CDS: LGG_RS12090, Gene: LGG_RS12090	WP_005686624.1:c.432G>A			Phage infection protein
2647213	SNV	1	G	A		Homozygous	246	247	99.5951	No	0.48289	38.2281	CDS: LGG_RS12360, Gene: LGG_RS12360	WP_005685224.1:c.880C>T	WP_005685224.1:p.Pro294Ser		Methionine--tRNA ligase
2676529	SNV	1	G	A		Homozygous	157	157	100	No	0.28655	38.3918	CDS: LGG_RS12500, Gene: LGG_RS12500	WP_005716747.1:c.426C>T		Low forw/rev balance	Glycine/betaine ABC transporter permease
2685386	SNV	1	G	A		Homozygous	267	267	100	No	0.494845	38.7595	Gene: LGG_RS12540, tRNA: LGG_RS12540				tRNA
2694321	SNV	1	G	A		Homozygous	186	186	100	No	0.38835	38.6214
2718736	SNV	1	G	A		Homozygous	248	248	100	No	0.376812	38.9964	CDS: LGG_RS12705, Gene: LGG_RS12705	WP_014570155.1:c.141G>A	WP_014570155.1:p.Trp47*		Cation transporter
2822047	SNV	1	C	T		Homozygous	260	260	100	No	0.416058	39.0547	CDS: LGG_RS13185, Gene: LGG_RS13185	WP_005684942.1:c.98G>A	WP_005684942.1:p.Gly33Glu		GntR family transcriptional regulator
2883065	SNV	1	C	T		Homozygous	256	256	100	No	0.286765	38.9118	CDS: LGG_RS13470, Gene: LGG_RS13470	WP_005685012.1:c.204C>T		Low forw/rev balance	Argininosuccinate synthase
2907038	SNV	1	C	T		Homozygous	229	229	100	No	0.485597	38.9465	CDS: LGG_RS13595, Gene: LGG_RS13595	WP_005685043.1:c.78C>T			Hypothetical protein
2925467	SNV	1	C	T		Homozygous	290	291	99.6564	No	0.498371	38.9642	CDS: LGG_RS13685, Gene: LGG_RS13685	WP_015765110.1:c.18G>A			Glutamine ABC transporter substrate-binding protein
2985899	SNV	1	C	T		Homozygous	317	318	99.6855	No	0.477876	38.2802	CDS: LGG_RS13990, Gene: LGG_RS13990	WP_005685718.1:c.4174G>A	WP_005685718.1:p.Asp1392Asn		Adhesin
3003341	SNV	1	C	T		Homozygous	228	228	100	No	0.476987	38.6862	CDS: LGG_RS14065, Gene: LGG_RS14065	WP_005716635.1:c.1249G>A	WP_005716635.1:p.Gly417Arg		tRNA uridine-5-carboxymethylaminomethyl(34) synthesis GTPase MnmE

## Sheet: PS31
Reference Position	Type	Length	Reference	Allele	Linkage	Zygosity	Count	Coverage	Frequency	Hyper-allelic	Forward/reverse balance	Average quality	Overlapping annotations	Coding region change	Amino acid change	Remarks	Annotation
32670	SNV	1	G	A		Homozygous	202	203	99.5074	No	0.485714	38.9571	CDS: LGG_RS00160, Gene: LGG_RS00160	WP_015764804.1:c.1358C>T	WP_015764804.1:p.Ala453Val		Peptide ABC transporter permease
46652	SNV	1	G	A		Homozygous	251	251	100	No	0.463878	39.0494	CDS: LGG_RS00235, Gene: LGG_RS00235	WP_032953746.1:c.172C>T	WP_032953746.1:p.Arg58Cys		Hypothetical protein
50161	SNV	1	G	A		Homozygous	211	211	100	No	0.392857	38.9196	CDS: LGG_RS00255, Gene: LGG_RS00255	WP_005687546.1:c.337G>A	WP_005687546.1:p.Gly113Ser		Beta-glucuronidase
86835	SNV	1	G	A		Homozygous	241	241	100	No	0.426295	38.7928	CDS: LGG_RS00395, Gene: LGG_RS00395	WP_005716418.1:c.196C>T	WP_005716418.1:p.Arg66Trp		Hypothetical protein
90865	SNV	1	G	A		Homozygous	243	243	100	No	0.427481	38.9695	CDS: LGG_RS00420, Gene: LGG_RS00420	WP_014568924.1:c.274G>A	WP_014568924.1:p.Ala92Thr		DNA-binding protein
108723	SNV	1	G	A		Homozygous	277	277	100	No	0.400685	38.3116	CDS: LGG_RS00510, Gene: LGG_RS00510	WP_014568943.1:c.1364C>T	WP_014568943.1:p.Ser455Leu		MFS transporter
124282	SNV	1	G	A		Homozygous	318	318	100	No	0.388406	38.7826
132052	SNV	1	C	T		Homozygous	350	351	99.7151	No	0.479109	38.3844	CDS: LGG_RS00615, Gene: LGG_RS00615	WP_005687037.1:c.1182C>T			Replicative DNA helicase
144131	SNV	1	G	A		Homozygous	346	346	100	No	0.486188	38.1685	CDS: LGG_RS00660, Gene: LGG_RS00660	WP_005687056.1:c.235G>A	WP_005687056.1:p.Glu79Lys		Amidohydrolase
158553	SNV	1	G	A		Homozygous	192	192	100	No	0.262626	39.0101				Low forw/rev balance
284220	SNV	1	G	A		Homozygous	235	235	100	No	0.437751	38.494	CDS: LGG_RS01355, Gene: LGG_RS01355	WP_005685349.1:c.150G>A			dTDP-rhamnosyl transferase
296058	SNV	1	G	A		Homozygous	228	228	100	No	0.459916	39.5696	CDS: LGG_RS01410, Gene: LGG_RS01410	WP_005685362.1:c.747G>A			LytR family transcriptional regulator
307309	SNV	1	G	A		Homozygous	217	217	100	No	0.4375	39.0938	CDS: LGG_RS01460, Gene: LGG_RS01460	WP_005685375.1:c.120C>T			Methylase
314639	SNV	1	C	T		Homozygous	157	157	100	No	0.435294	38.7412
320377	SNV	1	C	T		Homozygous	214	214	100	No	0.431718	39.207	CDS: LGG_RS01525, Gene: LGG_RS01525	WP_005688216.1:c.780G>A			Acyltransferase
336360	SNV	1	G	A		Homozygous	259	259	100	No	0.376384	39.1882	CDS: LGG_RS01585, Gene: LGG_RS01585	WP_005687620.1:c.817G>A	WP_005687620.1:p.Val273Met		Mannose-6-phosphate isomerase
382105	SNV	1	G	A		Homozygous	262	262	100	No	0.49481	39.0069	CDS: LGG_RS01790, Gene: LGG_RS01790	WP_014569041.1:c.383G>A	WP_014569041.1:p.Gly128Asp		Ribokinase
384037	SNV	1	G	A		Homozygous	93	107	86.9159	No	0	38.9032	CDS: LGG_RS01805, Gene: LGG_RS01805	WP_014569018.1:c.1213C>T	WP_014569018.1:p.His405Tyr	Low forw/rev balance	DDE transposase
430383	SNV	1	G	A		Homozygous	199	199	100	No	0.488263	38.2958	CDS: LGG_RS02065, Gene: LGG_RS02065	WP_014569079.1:c.253G>A	WP_014569079.1:p.Ala85Thr		DNA-directed RNA polymerase subunit delta
455304	SNV	1	G	A		Homozygous	306	306	100	No	0.424242	39.1424	CDS: LGG_RS02165, Gene: LGG_RS02165	WP_014569094.1:c.443C>T	WP_014569094.1:p.Ala148Val		ATP-dependent endonuclease
486001	SNV	1	G	A		Homozygous	203	203	100	No	0.381395	38.5581	CDS: LGG_RS02270, Gene: LGG_RS02270	WP_014569107.1:c.1427G>A	WP_014569107.1:p.Gly476Glu		Transcriptional regulator
488238	SNV	1	G	A		Homozygous	162	162	100	No	0.364706	38.5941
497685	SNV	1	G	A		Homozygous	240	240	100	No	0.414062	39.2539	CDS: LGG_RS02325, Gene: LGG_RS02325	WP_014569118.1:c.684C>T			Hypothetical protein
582672	SNV	1	C	T		Homozygous	235	235	100	No	0.391304	38.8775
615483	SNV	1	T	C		Homozygous	224	224	100	No	0.475806	38.8952	CDS: LGG_RS02855, Gene: LGG_RS02855	WP_015764863.1:c.1265T>C	WP_015764863.1:p.Leu422Pro		PTS beta-glucoside transporter subunit IIABC
890748	SNV	1	C	T		Homozygous	202	202	100	No	0.348624	39.2248	CDS: LGG_RS04245, Gene: LGG_RS04245	WP_014569350.1:c.519C>T			3-oxoacyl-ACP reductase
929334	SNV	1	G	A		Homozygous	163	163	100	No	0.4375	39.4318	CDS: LGG_RS04415, Gene: LGG_RS04415	WP_005688715.1:c.1693G>A	WP_005688715.1:p.Asp565Asn		Excinuclease ABC subunit B
965364	SNV	1	C	T		Homozygous	187	188	99.4681	No	0.394737	38.6105
999585	SNV	1	G	A		Homozygous	250	250	100	No	0.357934	38.8155	CDS: LGG_RS04730, Gene: LGG_RS04730	WP_005684587.1:c.57G>A			YebC/PmpR family DNA-binding transcriptional regulator
1036737	SNV	1	C	T		Homozygous	81	81	100	No	0.44186	38.9767
1042882	SNV	1	G	A		Homozygous	135	136	99.2647	No	0.458904	39.3014	CDS: LGG_RS04930, Gene: LGG_RS04930	WP_014569424.1:c.2913G>A	WP_014569424.1:p.Met971Ile		Type III restriction endonuclease StyLTI
1061744	SNV	1	C	T		Homozygous	207	207	100	No	0.352941	38.7059	CDS: LGG_RS05025, Gene: LGG_RS05025	WP_014569437.1:c.1009C>T	WP_014569437.1:p.Gln337*		DNA helicase RecQ
1068390	SNV	1	C	T		Homozygous	217	217	100	No	0.444444	39.1538	CDS: LGG_RS05050, Gene: LGG_RS05050	WP_005685786.1:c.127G>A	WP_005685786.1:p.Ala43Thr		Flavodoxin
1102577	SNV	1	C	T		Homozygous	122	122	100	No	0.496063	38.9213	CDS: LGG_RS05195, Gene: LGG_RS05195	WP_014569455.1:c.1135G>A	WP_014569455.1:p.Ala379Thr		Site-specific integrase
1110079	SNV	1	C	T		Homozygous	153	153	100	No	0.44375	38.1625	CDS: LGG_RS05260, Gene: LGG_RS05260	WP_014569463.1:c.124C>T	WP_014569463.1:p.Pro42Ser		Hypothetical protein
1179907	SNV	1	C	T		Homozygous	156	156	100	No	0.423077	38.1923	CDS: LGG_RS05680, Gene: LGG_RS05680	WP_005684904.1:c.916C>T	WP_005684904.1:p.Pro306Ser		ATP synthase subunit beta
1234559	SNV	1	G	A		Homozygous	123	123	100	No	0.424	39.008	CDS: LGG_RS05960, Gene: LGG_RS05960	LGG_RS05960:c.2218G>A	LGG_RS05960:p.Gly740Arg		Pseudo
1236201	SNV	1	C	T		Homozygous	200	200	100	No	0.445946	38.7072	CDS: LGG_RS05975, Gene: LGG_RS05975	WP_014569560.1:c.124C>T	WP_014569560.1:p.Gln42*		Hypothetical protein
1291442	SNV	1	C	T		Homozygous	186	186	100	No	0.43299	37.9381	CDS: LGG_RS06200, Gene: LGG_RS06200	WP_014569592.1:c.2735C>T	WP_014569592.1:p.Ala912Val		Isoleucine--tRNA ligase
1307329	SNV	1	C	T		Homozygous	106	106	100	No	0.464286	39.1607	CDS: LGG_RS06275, Gene: LGG_RS06275	WP_014569600.1:c.1589C>T	WP_014569600.1:p.Pro530Leu		Hypothetical protein
1360559	SNV	1	C	T		Homozygous	126	126	100	No	0.462121	38.8409	CDS: LGG_RS06510, Gene: LGG_RS06510	WP_005686487.1:c.550G>A	WP_005686487.1:p.Asp184Asn		DeoR family transcriptional regulator
1362280	SNV	1	C	T		Homozygous	140	140	100	No	0.413793	37.8966	CDS: LGG_RS06515, Gene: obgE	WP_005686485.1:c.923C>T	WP_005686485.1:p.Ala308Val		GTPase ObgE
1415278	SNV	1	C	T		Homozygous	138	138	100	No	0.337838	38.8311	CDS: LGG_RS06770, Gene: LGG_RS06770	WP_005688020.1:c.1046C>T	WP_005688020.1:p.Ala349Val		FADH(2)-oxidizing methylenetetrahydrofolate--tRNA-(uracil(54)-C(5))-methyltransferase TrmFO
1432338	SNV	1	G	A		Homozygous	109	109	100	No	0.373913	38.8783	CDS: LGG_RS06830, Gene: LGG_RS06830	WP_005687520.1:c.670G>A	WP_005687520.1:p.Asp224Asn		Tyrosine recombinase XerS
1436067	SNV	1	C	T		Homozygous	129	129	100	No	0.430657	38.8832	CDS: LGG_RS06845, Gene: LGG_RS06845	WP_005687514.1:c.696G>A			Signal transduction histidine kinase
1446445	SNV	1	C	T		Homozygous	154	154	100	No	0.358491	38.7484	CDS: LGG_RS06915, Gene: LGG_RS06915	WP_014569645.1:c.1028G>A	WP_014569645.1:p.Gly343Asp		Histidinol dehydrogenase
1469009	SNV	1	C	T		Homozygous	152	152	100	No	0.478528	38.3865	CDS: LGG_RS07010, Gene: LGG_RS07010	WP_005685862.1:c.561G>A			RNA pseudouridine synthase
1494047	SNV	1	C	T		Homozygous	142	142	100	No	0.426752	38.2038	CDS: LGG_RS07120, Gene: LGG_RS07120	WP_005685890.1:c.115G>A	WP_005685890.1:p.Val39Met		Hypothetical protein
1505809	SNV	1	C	T		Homozygous	156	156	100	No	0.448485	38.903	CDS: LGG_RS07160, Gene: LGG_RS07160	WP_005685898.1:c.3137G>A	WP_005685898.1:p.Gly1046Glu		ATP-dependent helicase
1513241	SNV	1	C	T		Homozygous	143	144	99.3056	No	0.421053	38.5461	CDS: LGG_RS07180, Gene: LGG_RS07180	WP_014569664.1:c.505G>A	WP_014569664.1:p.Val169Ile		23S rRNA methyltransferase
1695437	SNV	1	G	A		Homozygous	186	186	100	No	0.290816	38.5051	CDS: LGG_RS08020, Gene: LGG_RS08020	WP_014569712.1:c.625C>T	WP_014569712.1:p.Leu209Phe	Low forw/rev balance	16S rRNA (cytosine(967)-C(5))-methyltransferase
1709971	SNV	1	C	T		Homozygous	166	166	100	No	0.402299	38.7759	CDS: LGG_RS08095, Gene: LGG_RS08095	WP_005684396.1:c.39G>A			N utilization substance protein B
1735926	SNV	1	C	T		Homozygous	129	129	100	No	0.443609	38.4286	CDS: LGG_RS08215, Gene: LGG_RS08215	WP_005684422.1:c.1848C>T			Membrane protein
1745689	SNV	1	C	T		Homozygous	171	171	100	No	0.33871	39.2473	CDS: LGG_RS08260, Gene: LGG_RS08260	WP_005684432.1:c.696G>A			Phenylalanine--tRNA ligase subunit alpha
1813732	SNV	1	C	T		Homozygous	157	157	100	No	0.429448	38.8405	CDS: LGG_RS08590, Gene: LGG_RS08590	WP_014569744.1:c.715C>T	WP_014569744.1:p.Pro239Ser		RNA pseudouridine synthase
1847590	SNV	1	G	A		Homozygous	131	131	100	No	0.492958	38.7606
1873058	SNV	1	A	G		Homozygous	47	47	100	No	0.0408163	39.2041	CDS: LGG_RS15025, Gene: LGG_RS15025	LGG_RS15025:c.250T>C	LGG_RS15025:p.*84Gln	Low forw/rev balance	Pseudo
1873062	Deletion	1	G	-		Homozygous	46	47	97.8723	No	0	37.8913	CDS: LGG_RS15025, Gene: LGG_RS15025	LGG_RS15025:c.246delC	LGG_RS15025:p.Ala83fs	Low forw/rev balance	Pseudo
1873072	Insertion	1	-	T		Homozygous	40	41	97.561	No	0	38.8	CDS: LGG_RS15025, Gene: LGG_RS15025	LGG_RS15025:c.236_237insA	LGG_RS15025:p.Ala80fs	Low forw/rev balance	Pseudo
1873076	Deletion	1	T	-		Homozygous	35	35	100	No	0	37.2	CDS: LGG_RS15025, Gene: LGG_RS15025	LGG_RS15025:c.232delA	LGG_RS15025:p.Ser78fs	Low forw/rev balance	Pseudo
1873089	SNV	1	G	A		Homozygous	26	27	96.2963	No	0.037037	38.2963	CDS: LGG_RS15025, Gene: LGG_RS15025	LGG_RS15025:c.219C>T		Low forw/rev balance	Pseudo
1873091	MNV	2	TG	CA		Homozygous	26	28	92.8571	No	0.0384615	39.0192	CDS: LGG_RS15025, Gene: LGG_RS15025	LGG_RS15025:c.216_217delCAinsTG	LGG_RS15025:p.Ser73Gly	Low forw/rev balance	Pseudo
1873879	SNV	1	T	C		Homozygous	12	12	100	No	0	39.5	CDS: LGG_RS15035, Gene: LGG_RS15035	LGG_RS15035:c.106A>G	LGG_RS15035:p.Ile36Val	Low coverage variant|Low forw/rev balance	Pseudo
1877343	MNV	2	TG	AA		Homozygous	80	80	100	No	0.4375	39.2062
1877348	SNV	1	G	A		Homozygous	78	78	100	No	0.435897	38.9231
1877374	SNV	1	C	G		Homozygous	40	40	100	No	0.325	38.9
1883242	SNV	1	C	A		Homozygous	150	150	100	No	0.496815	39.0127
2004138	SNV	1	G	A		Homozygous	134	134	100	No	0.431655	39.0504
2021960	SNV	1	G	A		Homozygous	139	139	100	No	0.432432	38.3514	CDS: LGG_RS09530, Gene: LGG_RS09530	WP_014569825.1:c.994G>A	WP_014569825.1:p.Ala332Thr		Potassium transporter
2038559	SNV	1	C	T		Homozygous	173	173	100	No	0.460674	39	CDS: LGG_RS09595, Gene: LGG_RS09595	LGG_RS09595:c.722G>A	LGG_RS09595:p.Cys241Tyr		Pseudo
2067017	SNV	1	G	A		Homozygous	191	192	99.4792	No	0.472906	39.0049	CDS: LGG_RS09730, Gene: LGG_RS09730	WP_005712897.1:c.628G>A	WP_005712897.1:p.Glu210Lys		Membrane protein
2126119	SNV	1	G	A		Homozygous	209	209	100	No	0.369863	39.2694	CDS: LGG_RS09980, Gene: LGG_RS09980	WP_005686226.1:c.294G>A			Hypothetical protein
2135725	SNV	1	C	T		Homozygous	223	223	100	No	0.334746	38.339	CDS: LGG_RS10020, Gene: LGG_RS10020	WP_014569884.1:c.1436G>A	WP_014569884.1:p.Gly479Asp		ATP-dependent endonuclease
2173234	SNV	1	G	A		Homozygous	97	97	100	No	0.45	38.71	CDS: LGG_RS10120, Gene: LGG_RS10120	WP_014569903.1:c.1732C>T	WP_014569903.1:p.Leu578Phe		Phage infection protein
2179846	SNV	1	G	A		Homozygous	247	247	100	No	0.387597	38.624	CDS: LGG_RS10135, Gene: LGG_RS10135	WP_014569907.1:c.56C>T	WP_014569907.1:p.Ser19Leu		LacI family transcriptional regulator
2198711	SNV	1	C	T		Homozygous	230	230	100	No	0.416327	38.9306	CDS: LGG_RS10240, Gene: LGG_RS10240	WP_014569922.1:c.284G>A	WP_014569922.1:p.Arg95Gln		MarR family transcriptional regulator
2219097	SNV	1	G	A		Homozygous	201	201	100	No	0.484018	38.9772	CDS: LGG_RS10345, Gene: LGG_RS10345	WP_005684720.1:c.1001C>T	WP_005684720.1:p.Ala334Val		Carboxylate--amine ligase
2236525	SNV	1	C	T		Homozygous	188	188	100	No	0.440415	39.0674	CDS: LGG_RS10435, Gene: LGG_RS10435	WP_014569948.1:c.982C>T	WP_014569948.1:p.His328Tyr		Membrane protein
2355513	SNV	1	C	T		Homozygous	335	335	100	No	0.412088	39.0934	CDS: LGG_RS10935, Gene: LGG_RS10935	WP_015765039.1:c.335G>A	WP_015765039.1:p.Gly112Glu		Cell surface protein
2367429	SNV	1	G	A		Homozygous	197	200	98.5	No	0.478469	38.5407
2396426	SNV	1	C	T		Homozygous	129	129	100	No	0.402985	38.791	CDS: LGG_RS11125, Gene: LGG_RS11125	WP_014570033.1:c.175G>A	WP_014570033.1:p.Asp59Asn		LLM class flavin-dependent oxidoreductase
2465726	SNV	1	C	T		Homozygous	159	159	100	No	0.445087	39.1387	CDS: LGG_RS11440, Gene: LGG_RS11440	WP_014570079.1:c.195C>T			DNA-binding response regulator
2477957	SNV	1	C	T		Homozygous	165	165	100	No	0.472222	37.9167	CDS: LGG_RS11515, Gene: LGG_RS11515	WP_014570092.1:c.94C>T	WP_014570092.1:p.Leu32Phe		NADH-dependent flavin oxidoreductase
2506640	SNV	1	C	T		Homozygous	254	254	100	No	0.423488	38.7473	CDS: LGG_RS11640, Gene: LGG_RS11640	WP_014570111.1:c.1585C>T	WP_014570111.1:p.Pro529Ser		Alpha-L-rhamnosidase
2514326	SNV	1	G	A		Homozygous	219	219	100	No	0.475983	38.2707	CDS: LGG_RS15290, Gene: LGG_RS15290	LGG_RS15290:c.55G>A	LGG_RS15290:p.Asp19Asn		Pseudo
2538664	SNV	1	C	T		Homozygous	220	220	100	No	0.4625	39.0458
2566256	SNV	1	C	T		Homozygous	93	93	100	No	0.49	39.08	Gene: LGG_RS11995, rRNA: rRNA				23S ribosomal RNA
2586655	SNV	1	C	T		Homozygous	166	166	100	No	0.393258	38.927
2594065	SNV	1	C	T		Homozygous	235	235	100	No	0.486381	38.9377	CDS: LGG_RS12105, Gene: LGG_RS12105	WP_005686627.1:c.478C>T	WP_005686627.1:p.Pro160Ser		L,D-transpeptidase
2614531	SNV	1	C	T		Homozygous	184	184	100	No	0.39604	38.6881
2662832	SNV	1	C	T		Homozygous	290	290	100	No	0.412141	38.8498	CDS: LGG_RS12430, Gene: LGG_RS12430	WP_005716732.1:c.690C>T			Aldo/keto reductase
2763272	SNV	1	C	T		Homozygous	232	232	100	No	0.38	39.044	CDS: LGG_RS12905, Gene: LGG_RS12905	WP_005688260.1:c.604G>A	WP_005688260.1:p.Glu202Lys		Ribose-5-phosphate isomerase
2765918	SNV	1	C	T		Homozygous	207	207	100	No	0.497717	38.8174	CDS: LGG_RS12915, Gene: LGG_RS12915	WP_005688256.1:c.210G>A	WP_005688256.1:p.Trp70*		6-phospho-alpha-glucosidase
2776669	SNV	1	C	T		Homozygous	315	315	100	No	0.5	39.1101	CDS: LGG_RS12985, Gene: LGG_RS12985	WP_015765088.1:c.1642G>A	WP_015765088.1:p.Asp548Asn		Transcriptional antiterminator
2788908	SNV	1	C	T		Homozygous	251	251	100	No	0.385496	38.729	CDS: LGG_RS13040, Gene: LGG_RS13040	WP_005714193.1:c.70G>A	WP_005714193.1:p.Glu24Lys		DeoR family transcriptional regulator
2798881	SNV	1	C	T		Homozygous	278	278	100	No	0.461279	39.0471	CDS: LGG_RS13075, Gene: LGG_RS13075	WP_005687921.1:c.7C>T	WP_005687921.1:p.Pro3Ser		Hypothetical protein
2861891	SNV	1	G	A		Homozygous	300	300	100	No	0.301205	38.9729
2883065	SNV	1	C	T		Homozygous	245	245	100	No	0.299213	38.6378	CDS: LGG_RS13470, Gene: LGG_RS13470	WP_005685012.1:c.204C>T		Low forw/rev balance	Argininosuccinate synthase
2929947	SNV	1	C	T		Homozygous	276	276	100	No	0.439446	38.9343	CDS: LGG_RS13710, Gene: LGG_RS13710	WP_005687911.1:c.761C>T	WP_005687911.1:p.Pro254Leu		Transglutaminase
2935030	SNV	1	C	T		Homozygous	271	271	100	No	0.498195	38.9675	CDS: LGG_RS13730, Gene: LGG_RS13730	WP_005685752.1:c.1243G>A	WP_005685752.1:p.Val415Ile		Aspartate ammonia-lyase
2963609	SNV	1	C	T		Homozygous	228	228	100	No	0.377682	38.5236	CDS: LGG_RS13910, Gene: LGG_RS13910	WP_005685736.1:c.648G>A			Ribose-phosphate pyrophosphokinase
2990912	SNV	1	C	T		Homozygous	232	232	100	No	0.496094	38.4844	CDS: LGG_RS14000, Gene: LGG_RS14000	WP_005685716.1:c.614G>A	WP_005685716.1:p.Ser205Asn		Diaminopimelate aminotransferase

## Sheet: PS41
Reference Position	Type	Length	Reference	Allele	Linkage	Zygosity	Count	Coverage	Frequency	Hyper-allelic	Forward/reverse balance	Average quality	Overlapping annotations	Coding region change	Amino acid change	Remarks	Annotation
68950	SNV	1	G	A		Homozygous	427	427	100	No	0.399558	38.936	CDS: LGG_RS00305, Gene: LGG_RS00305	WP_014568910.1:c.2433G>A			Galactosidase
158553	SNV	1	G	A		Homozygous	268	268	100	No	0.319298	38.5298
173174	SNV	1	C	T		Homozygous	320	321	99.6885	No	0.421203	38.9198	CDS: LGG_RS00795, Gene: LGG_RS00795	WP_005687411.1:c.292C>T	WP_005687411.1:p.Leu98Phe		PTS cellobiose transporter subunit IIA
282611	SNV	1	G	A		Homozygous	325	325	100	No	0.340058	38.8732
285183	SNV	1	G	A		Homozygous	262	262	100	No	0.384892	38.8345	CDS: LGG_RS01360, Gene: LGG_RS01360	WP_005685350.1:c.295G>A	WP_005685350.1:p.Val99Met		Alpha-L-Rha alpha-1,3-L-rhamnosyltransferase
298720	SNV	1	G	A		Homozygous	284	292	97.2603	No	0.452459	39.0623	CDS: LGG_RS01420, Gene: LGG_RS01420	WP_005685365.1:c.508C>T	WP_005685365.1:p.Pro170Ser		Hypothetical protein
305902	SNV	1	G	A		Homozygous	219	219	100	No	0.463203	38.7403	CDS: LGG_RS01455, Gene: LGG_RS01455	WP_005685373.1:c.904G>A	WP_005685373.1:p.Gly302Ser		Multidrug ABC transporter ATP-binding protein
312224	SNV	1	G	A		Homozygous	96	97	98.9691	No	0.395833	38.8021	Gene: LGG_RS01470, rRNA: rRNA				23S ribosomal RNA
383442	SNV	1	G	A		Homozygous	341	352	96.875	No	0.45283	39.0593	CDS: LGG_RS01800, Gene: LGG_RS01800	LGG_RS01800:c.299C>T	LGG_RS01800:p.Ser100Phe		Pseudo
444929	SNV	1	G	A		Homozygous	313	313	100	No	0.39577	38.5529	CDS: LGG_RS02130, Gene: LGG_RS02130	WP_014569087.1:c.104C>T	WP_014569087.1:p.Thr35Met		Pilus protein SpaA
466199	SNV	1	C	T		Homozygous	247	247	100	No	0.496296	39.0481
603738	SNV	1	C	T		Homozygous	256	256	100	No	0.472119	38.974	CDS: LGG_RS02825, Gene: LGG_RS02825	WP_014569192.1:c.1975G>A	WP_014569192.1:p.Asp659Asn		5-methyltetrahydropteroyltriglutamate--homocysteine S-methyltransferase
615483	SNV	1	T	C		Homozygous	334	334	100	No	0.494652	38.8503	CDS: LGG_RS02855, Gene: LGG_RS02855	WP_015764863.1:c.1265T>C	WP_015764863.1:p.Leu422Pro		PTS beta-glucoside transporter subunit IIABC
819426	SNV	1	G	A		Homozygous	158	158	100	No	0.331325	38.7108	CDS: LGG_RS03810, Gene: LGG_RS03810	WP_005685565.1:c.77C>T	WP_005685565.1:p.Thr26Ile		Membrane protein
1630903	SNV	1	G	A		Homozygous	141	141	100	No	0.322148	38.3356	CDS: LGG_RS07720, Gene: LGG_RS07720	WP_005684296.1:c.572C>T	WP_005684296.1:p.Ala191Val		Nucleotide exchange factor GrpE
1652615	SNV	1	C	A		Homozygous	12	12	100	No	0.166667	38.3333	CDS: LGG_RS07810, Gene: LGG_RS07810	WP_014570118.1:c.61C>A	WP_014570118.1:p.Arg21Ser	Low coverage variant|Low forw/rev balance	Transposase
1845479	SNV	1	G	A		Homozygous	18	25	72	No	0.111111	37.6667				Low coverage variant|Low forw/rev balance
1873058	SNV	1	A	G		Homozygous	66	66	100	No	0.131579	39.2105	CDS: LGG_RS15025, Gene: LGG_RS15025	LGG_RS15025:c.250T>C	LGG_RS15025:p.*84Gln	Low forw/rev balance	Pseudo
1873062	Deletion	1	G	-		Homozygous	62	63	98.4127	No	0.0322581	39.4032	CDS: LGG_RS15025, Gene: LGG_RS15025	LGG_RS15025:c.246delC	LGG_RS15025:p.Ala83fs	Low forw/rev balance	Pseudo
1873072	Insertion	1	-	T		Homozygous	55	55	100	No	0.0363636	38.9636	CDS: LGG_RS15025, Gene: LGG_RS15025	LGG_RS15025:c.236_237insA	LGG_RS15025:p.Ala80fs	Low forw/rev balance	Pseudo
1873076	Deletion	1	T	-		Homozygous	44	47	93.617	No	0.0454545	39.0909	CDS: LGG_RS15025, Gene: LGG_RS15025	LGG_RS15025:c.232delA	LGG_RS15025:p.Ser78fs	Low forw/rev balance	Pseudo
1873089	SNV	1	G	A		Homozygous	33	33	100	No	0.153846	38.8718	CDS: LGG_RS15025, Gene: LGG_RS15025	LGG_RS15025:c.219C>T		Low forw/rev balance	Pseudo
1873091	MNV	2	TG	CA		Homozygous	38	38	100	No	0.157895	39.2237	CDS: LGG_RS15025, Gene: LGG_RS15025	LGG_RS15025:c.216_217delCAinsTG	LGG_RS15025:p.Ser73Gly	Low forw/rev balance	Pseudo
1873879	SNV	1	T	C		Homozygous	14	14	100	No	0	39.6429	CDS: LGG_RS15035, Gene: LGG_RS15035	LGG_RS15035:c.106A>G	LGG_RS15035:p.Ile36Val	Low coverage variant|Low forw/rev balance	Pseudo
1877343	MNV	2	TG	AA		Homozygous	77	77	100	No	0.415584	38.8896
1877348	SNV	1	G	A		Homozygous	77	77	100	No	0.423077	39.1154
1877374	SNV	1	C	G		Homozygous	49	49	100	No	0.489796	37.9796
1883242	SNV	1	C	A		Homozygous	208	208	100	No	0.460177	39
2310422	SNV	1	G	A		Homozygous	303	303	100	No	0.346875	39.175	CDS: LGG_RS10735, Gene: LGG_RS10735	WP_003567052.1:c.264C>T			Co-chaperone GroES
2391672	SNV	1	G	A		Homozygous	257	257	100	No	0.446097	38.8736	CDS: LGG_RS11105, Gene: LGG_RS11105	WP_014570028.1:c.329C>T	WP_014570028.1:p.Thr110Met		ABC transporter ATP-binding protein
2399786	SNV	1	G	A		Homozygous	351	351	100	No	0.437666	39.1406	CDS: LGG_RS11145, Gene: LGG_RS11145	WP_014570035.1:c.169C>T	WP_014570035.1:p.Arg57Cys		Cysteine--tRNA ligase
2436796	SNV	1	C	T		Homozygous	341	341	100	No	0.46832	38.9559
2448129	SNV	1	C	T		Homozygous	329	329	100	No	0.246377	38.2986	CDS: LGG_RS11360, Gene: LGG_RS11360	WP_080503225.1:c.1638G>A	WP_080503225.1:p.Trp546*	Low forw/rev balance	Hypothetical protein
2483855	SNV	1	C	T		Homozygous	295	295	100	No	0.325949	38.6551	CDS: LGG_RS11535, Gene: LGG_RS11535	WP_005686822.1:c.3G>A			Manganese transporter
2498484	SNV	1	C	T		Homozygous	229	229	100	No	0.443548	38.7984	CDS: LGG_RS11605, Gene: LGG_RS11605	WP_015765054.1:c.48G>A			Hypothetical protein
2557129	Deletion	2	GC	-		Homozygous	247	266	92.8571	No	0.469636	37.6964	CDS: LGG_RS11935, Gene: LGG_RS11935	WP_015765062.1:c.3535_3536delGC	WP_015765062.1:p.Ala1179fs		DNA-directed RNA polymerase subunit beta
2592739	SNV	1	G	A		Homozygous	245	245	100	No	0.498069	39.139	CDS: LGG_RS12100, Gene: LGG_RS12100	WP_005686626.1:c.114G>A			Hypothetical protein
2600893	SNV	1	C	T		Homozygous	373	373	100	No	0.48329	38.6093	CDS: LGG_RS12120, Gene: LGG_RS12120	WP_005686630.1:c.265G>A	WP_005686630.1:p.Gly89Arg		Membrane protein
2714547	SNV	1	G	A		Homozygous	328	328	100	No	0.492837	38.7679	CDS: LGG_RS12680, Gene: LGG_RS12680	WP_005686505.1:c.871G>A	WP_005686505.1:p.Asp291Asn		PTS sugar transporter subunit IIB
2883065	SNV	1	C	T		Homozygous	345	345	100	No	0.293956	38.9643	CDS: LGG_RS13470, Gene: LGG_RS13470	WP_005685012.1:c.204C>T		Low forw/rev balance	Argininosuccinate synthase
2936282	SNV	1	C	T		Homozygous	361	361	100	No	0.328084	38.5249
